# Supplementary material for: Transcriptional profiling of mESC-derived tendon and fibrocartilage cell fate switch
Source: Nat Commun. 2021 Jul 9;12:4208. doi: 10.1038/s41467-021-24535-5 (PMC8270956; doi:10.1038/s41467-021-24535-5)
Supplement: Supplementary file 4 — Supplementary Data 1 [file 41467_2021_24535_MOESM4_ESM.xlsx]

## Sheet: Sheet1
	p_val	avg_logFC	pct.1	pct.2	p_val_adj	cluster	gene
Postn	0	1.16436	0.862	0.412	0	0	Postn
Col1a2	0	1.11609	0.979	0.48	0	0	Col1a2
Dcn	0	1.07371	0.76	0.36	0	0	Dcn
Col1a1	0	1.07216	0.992	0.508	0	0	Col1a1
Col3a1	0	1.03895	0.98	0.533	0	0	Col3a1
Igfbp5	0	1.01016	0.756	0.406	0	0	Igfbp5
Col5a2	0	0.972536	0.918	0.421	0	0	Col5a2
Mgp	0	0.966286	0.902	0.488	0	0	Mgp
Ogn	0	0.937242	0.746	0.315	0	0	Ogn
Igfbp7	7.2e-285	0.915092	0.606	0.266	2e-280	0	Igfbp7
Thbs2	0	0.897626	0.648	0.238	0	0	Thbs2
Rflnb	0	0.860282	0.76	0.42	0	0	Rflnb
Mfap2	0	0.816086	0.953	0.54	0	0	Mfap2
Fbn2	0	0.807116	0.91	0.466	0	0	Fbn2
Col8a1	1.86e-230	0.804582	0.561	0.257	5.18e-226	0	Col8a1
Igf1	3.65e-264	0.802804	0.518	0.204	1.01e-259	0	Igf1
Fstl1	0	0.789945	0.986	0.664	0	0	Fstl1
Mfap4	0	0.789209	0.855	0.455	0	0	Mfap4
Bgn	0	0.788247	0.941	0.499	0	0	Bgn
Fn1	0	0.755303	0.975	0.741	0	0	Fn1
Lgals1	0	0.751239	0.987	0.749	0	0	Lgals1
Cald1	0	0.732001	0.99	0.756	0	0	Cald1
Lox	1.83e-289	0.724264	0.629	0.279	5.09e-285	0	Lox
Mest	1.61e-304	0.719398	0.922	0.686	4.48e-300	0	Mest
Col5a1	0	0.719355	0.803	0.42	0	0	Col5a1
Parm1	2.04e-240	0.691751	0.494	0.199	5.65e-236	0	Parm1
Cdh11	0	0.690208	0.896	0.461	0	0	Cdh11
Ptn	1.4e-62	0.68817	0.517	0.382	3.89e-58	0	Ptn
Tnc	4.62e-217	0.666006	0.588	0.286	1.28e-212	0	Tnc
Timp2	0	0.665292	0.865	0.499	0	0	Timp2
Cthrc1	3.43e-287	0.660308	0.802	0.506	9.53e-283	0	Cthrc1
Maged2	0	0.65911	0.881	0.594	0	0	Maged2
Rspo3	4.96e-179	0.650831	0.402	0.157	1.38e-174	0	Rspo3
Lum	1.14e-234	0.650516	0.626	0.293	3.16e-230	0	Lum
Plk2	6.09e-278	0.647448	0.758	0.442	1.69e-273	0	Plk2
Serpinh1	0	0.646215	0.992	0.752	0	0	Serpinh1
Prrx1	3.71e-209	0.644732	0.477	0.195	1.03e-204	0	Prrx1
Selenom	0	0.637039	0.886	0.606	0	0	Selenom
Svil	1.5e-227	0.636754	0.671	0.4	4.17e-223	0	Svil
Scx	6.13e-236	0.634797	0.853	0.533	1.7e-231	0	Scx
Col6a3	3.91e-288	0.631872	0.636	0.282	1.08e-283	0	Col6a3
Sparc	0	0.622196	0.99	0.776	0	0	Sparc
Tmsb4x	0	0.616499	0.999	0.945	0	0	Tmsb4x
Zfhx3	5.37e-213	0.614645	0.745	0.518	1.49e-208	0	Zfhx3
Igfbp4	0	0.610078	0.908	0.578	0	0	Igfbp4
Nid1	3.92e-298	0.60823	0.719	0.364	1.09e-293	0	Nid1
Pmepa1	2.57e-279	0.602947	0.887	0.608	7.13e-275	0	Pmepa1
Mtch1	0	0.602668	0.957	0.782	0	0	Mtch1
Serpine2	1.16e-204	0.602095	0.711	0.451	3.21e-200	0	Serpine2
Fbn1	2.39e-286	0.602037	0.653	0.313	6.63e-282	0	Fbn1
Chodl	1.71e-155	0.59978	0.34	0.123	4.74e-151	0	Chodl
Eva1b	0	0.598158	0.899	0.608	0	0	Eva1b
Igfbp3	2.41e-138	0.595622	0.446	0.233	6.68e-134	0	Igfbp3
Col4a2	0	0.588209	0.813	0.447	0	0	Col4a2
Peg3	3.67e-293	0.587234	0.975	0.788	1.02e-288	0	Peg3
Col6a1	1.04e-256	0.580464	0.652	0.316	2.88e-252	0	Col6a1
3110039I08Rik	7.82e-271	0.576177	0.711	0.379	2.17e-266	0	3110039I08Rik
Oaf	0	0.57483	0.839	0.459	0	0	Oaf
Aspn	1.25e-144	0.574236	0.268	0.082	3.48e-140	0	Aspn
Rbp1	5.84e-209	0.56762	0.763	0.519	1.62e-204	0	Rbp1
Spats2l	1.2e-257	0.565415	0.703	0.381	3.32e-253	0	Spats2l
Pdzd2	2.72e-197	0.561063	0.461	0.198	7.54e-193	0	Pdzd2
Emilin1	5.1e-305	0.560049	0.79	0.423	1.41e-300	0	Emilin1
Fbln5	8.85e-164	0.55957	0.449	0.201	2.46e-159	0	Fbln5
Emp1	6.31e-228	0.55949	0.647	0.33	1.75e-223	0	Emp1
Pcolce	7.9e-278	0.558221	0.682	0.348	2.19e-273	0	Pcolce
Marcks	0	0.554385	0.953	0.766	0	0	Marcks
Pcsk5	6.02e-224	0.553433	0.563	0.258	1.67e-219	0	Pcsk5
Col4a1	0	0.553353	0.859	0.494	0	0	Col4a1
Col26a1	5.8e-245	0.552996	0.653	0.328	1.61e-240	0	Col26a1
Rcn3	0	0.55244	0.923	0.633	0	0	Rcn3
Tpm1	2.13e-261	0.551514	0.961	0.873	5.9e-257	0	Tpm1
Emp3	3.98e-298	0.546571	0.835	0.475	1.1e-293	0	Emp3
Gpc3	5.89e-294	0.545641	0.936	0.637	1.63e-289	0	Gpc3
Palld	5.72e-259	0.544807	0.814	0.557	1.59e-254	0	Palld
Gpx8	7.69e-283	0.542355	0.731	0.421	2.14e-278	0	Gpx8
Lrp1	9.17e-274	0.541964	0.745	0.446	2.54e-269	0	Lrp1
Wisp1	2.24e-227	0.541217	0.493	0.199	6.22e-223	0	Wisp1
Col12a1	2.88e-163	0.53895	0.565	0.306	7.99e-159	0	Col12a1
Twist1	2.04e-284	0.532497	0.874	0.497	5.65e-280	0	Twist1
Fkbp10	2.12e-274	0.531285	0.701	0.378	5.9e-270	0	Fkbp10
Mmp14	4.41e-239	0.530856	0.713	0.424	1.22e-234	0	Mmp14
Lhfp	5.16e-231	0.530829	0.56	0.259	1.43e-226	0	Lhfp
Vcan	2.04e-250	0.524101	0.864	0.504	5.67e-246	0	Vcan
Lpar1	4.96e-198	0.521778	0.541	0.272	1.38e-193	0	Lpar1
Cyp51	3.56e-144	0.518944	0.813	0.672	9.89e-140	0	Cyp51
Gng11	9.31e-241	0.513739	0.648	0.322	2.58e-236	0	Gng11
Eln	3.13e-134	0.512986	0.357	0.152	8.69e-130	0	Eln
Slc1a3	2.9e-136	0.511823	0.502	0.286	8.04e-132	0	Slc1a3
Penk	1.51e-134	0.509775	0.607	0.353	4.18e-130	0	Penk
Epha7	5.55e-152	0.505822	0.448	0.224	1.54e-147	0	Epha7
Apod	4.32e-113	0.503032	0.317	0.134	1.2e-108	0	Apod
Fndc1	2.06e-128	0.502534	0.382	0.175	5.73e-124	0	Fndc1
Gas6	1.49e-142	0.502194	0.451	0.228	4.13e-138	0	Gas6
Hist1h1b	0	1.86734	0.934	0.447	0	1	Hist1h1b
Mki67	0	1.44412	0.981	0.346	0	1	Mki67
Top2a	0	1.44123	0.997	0.393	0	1	Top2a
Pclaf	0	1.431	0.99	0.378	0	1	Pclaf
Prc1	0	1.23931	0.917	0.272	0	1	Prc1
Ube2c	0	1.16653	0.897	0.377	0	1	Ube2c
Cenpf	0	1.13544	0.867	0.329	0	1	Cenpf
Hist1h1e	0	1.08393	0.891	0.559	0	1	Hist1h1e
Hist1h2ae	0	1.06617	0.739	0.243	0	1	Hist1h2ae
Arl6ip1	5.55e-250	1.05312	0.914	0.642	1.54e-245	1	Arl6ip1
Smc2	0	1.0412	0.979	0.49	0	1	Smc2
Cdk1	0	1.03446	0.95	0.364	0	1	Cdk1
Nusap1	0	1.008	0.8	0.202	0	1	Nusap1
Cenpe	0	1.00309	0.821	0.301	0	1	Cenpe
Kif11	0	0.983512	0.838	0.233	0	1	Kif11
Birc5	0	0.973732	0.966	0.425	0	1	Birc5
Smc4	0	0.970842	0.973	0.499	0	1	Smc4
Hmmr	0	0.967257	0.851	0.275	0	1	Hmmr
Tpx2	0	0.952901	0.925	0.346	0	1	Tpx2
Aurkb	0	0.95054	0.828	0.19	0	1	Aurkb
Knl1	0	0.907539	0.821	0.229	0	1	Knl1
Spc25	0	0.903463	0.826	0.242	0	1	Spc25
Incenp	0	0.854304	0.808	0.231	0	1	Incenp
Anln	0	0.852763	0.775	0.226	0	1	Anln
Hjurp	0	0.835027	0.93	0.517	0	1	Hjurp
Cdca8	0	0.807063	0.928	0.38	0	1	Cdca8
Spc24	0	0.783654	0.928	0.396	0	1	Spc24
Kif4	0	0.768988	0.792	0.225	0	1	Kif4
Ckap2l	0	0.766489	0.717	0.163	0	1	Ckap2l
Kif15	0	0.750688	0.784	0.233	0	1	Kif15
Sgo2a	0	0.746251	0.762	0.238	0	1	Sgo2a
Fbxo5	0	0.745724	0.766	0.21	0	1	Fbxo5
Ccna2	0	0.745003	0.831	0.297	0	1	Ccna2
Kif23	0	0.73872	0.68	0.194	0	1	Kif23
Aspm	0	0.735504	0.623	0.18	0	1	Aspm
Mis18bp1	0	0.73424	0.712	0.197	0	1	Mis18bp1
Atad2	8.84e-263	0.728861	0.86	0.456	2.45e-258	1	Atad2
Rrm2	0	0.726212	0.791	0.32	0	1	Rrm2
Ncaph	0	0.719182	0.733	0.202	0	1	Ncaph
Kif20b	0	0.718155	0.773	0.269	0	1	Kif20b
Ckap2	0	0.715628	0.671	0.21	0	1	Ckap2
Cks2	7.98e-296	0.6985	0.915	0.461	2.22e-291	1	Cks2
Bub3	2.04e-282	0.682699	0.878	0.528	5.67e-278	1	Bub3
Aurka	0	0.678182	0.67	0.194	0	1	Aurka
H2afx	8.17e-209	0.670357	0.851	0.523	2.27e-204	1	H2afx
Stmn1	0	0.666728	0.997	0.844	0	1	Stmn1
Hmgb2	3.01e-280	0.664782	0.988	0.683	8.35e-276	1	Hmgb2
H1f0	1.86e-239	0.65717	0.9	0.568	5.17e-235	1	H1f0
Mxd3	0	0.652912	0.57	0.081	0	1	Mxd3
Rrm1	7.75e-287	0.640479	0.821	0.408	2.15e-282	1	Rrm1
Plk4	0	0.635551	0.75	0.259	0	1	Plk4
Plk1	0	0.632359	0.674	0.208	0	1	Plk1
Clspn	7.85e-292	0.627846	0.663	0.232	2.18e-287	1	Clspn
Ccnb1	5.59e-244	0.627543	0.66	0.243	1.55e-239	1	Ccnb1
Cks1b	1.44e-304	0.622707	0.984	0.708	4.01e-300	1	Cks1b
Bub1b	9.9e-305	0.621054	0.688	0.233	2.75e-300	1	Bub1b
Cdca2	0	0.61999	0.632	0.158	0	1	Cdca2
Ndc80	0	0.619037	0.634	0.162	0	1	Ndc80
Kif22	0	0.617395	0.702	0.216	0	1	Kif22
Cdca3	1.89e-282	0.616218	0.763	0.303	5.24e-278	1	Cdca3
Tk1	0	0.613604	0.589	0.142	0	1	Tk1
Ccdc34	1.72e-269	0.612612	0.904	0.571	4.77e-265	1	Ccdc34
Pimreg	0	0.60484	0.636	0.19	0	1	Pimreg
Tacc3	3.41e-295	0.60296	0.724	0.267	9.47e-291	1	Tacc3
Scx1	2.71e-161	0.599948	0.919	0.602	7.53e-157	1	Scx
Hist1h4d	7.93e-216	0.598937	0.564	0.217	2.2e-211	1	Hist1h4d
Ccnf	0	0.592547	0.596	0.164	0	1	Ccnf
Nuf2	0	0.588414	0.603	0.146	0	1	Nuf2
Neil3	0	0.584727	0.486	0.064	0	1	Neil3
Shcbp1	0	0.582876	0.623	0.167	0	1	Shcbp1
Jpt1	4.09e-193	0.570968	0.936	0.7	1.13e-188	1	Jpt1
Diaph3	0	0.569425	0.62	0.184	0	1	Diaph3
Bora	2.32e-259	0.565911	0.552	0.174	6.44e-255	1	Bora
Tyms	8.08e-212	0.565807	0.747	0.382	2.24e-207	1	Tyms
Gas2l3	9.97e-294	0.564685	0.537	0.144	2.77e-289	1	Gas2l3
Cenpa	2.89e-136	0.560227	0.773	0.441	8.02e-132	1	Cenpa
Ncapg	9.45e-290	0.556936	0.675	0.226	2.62e-285	1	Ncapg
Arhgap11a	0	0.555846	0.589	0.164	0	1	Arhgap11a
Ckap5	1.99e-196	0.555601	0.862	0.557	5.51e-192	1	Ckap5
Ncapg2	0	0.555195	0.58	0.163	0	1	Ncapg2
Gm42047	5.87e-185	0.553865	0.669	0.308	1.63e-180	1	Gm42047
Penk1	1.12e-109	0.550896	0.715	0.397	3.11e-105	1	Penk
Nsd2	4.09e-230	0.549686	0.811	0.43	1.13e-225	1	Nsd2
Hist1h1a	1.05e-167	0.54965	0.498	0.189	2.93e-163	1	Hist1h1a
Melk	0	0.548597	0.643	0.194	0	1	Melk
Dnajc9	9.07e-206	0.546936	0.843	0.501	2.52e-201	1	Dnajc9
Rad51ap1	0	0.538859	0.595	0.171	0	1	Rad51ap1
Racgap1	1.66e-284	0.537126	0.67	0.233	4.6e-280	1	Racgap1
Hist1h1d	8.13e-204	0.535715	0.513	0.181	2.26e-199	1	Hist1h1d
Hist1h1c	9.32e-184	0.532948	0.686	0.333	2.59e-179	1	Hist1h1c
Cdkn2d	7.34e-234	0.523805	0.67	0.275	2.04e-229	1	Cdkn2d
H2afz	2.77e-272	0.522482	0.999	0.948	7.69e-268	1	H2afz
Bub1	1.47e-259	0.522222	0.759	0.288	4.08e-255	1	Bub1
Tmpo	1.83e-224	0.521376	0.956	0.699	5.09e-220	1	Tmpo
Mgp1	2.24e-158	0.519529	0.95	0.584	6.23e-154	1	Mgp
Tubb4b	8.87e-142	0.516546	0.89	0.606	2.46e-137	1	Tubb4b
Spdl1	3.68e-304	0.5146	0.561	0.154	1.02e-299	1	Spdl1
Dlgap5	1.03e-215	0.514287	0.683	0.273	2.87e-211	1	Dlgap5
Col2a1	0	2.23015	0.947	0.346	0	2	Col2a1
Col9a1	0	1.88439	0.784	0.153	0	2	Col9a1
Matn4	0	1.62703	0.772	0.147	0	2	Matn4
Col9a3	0	1.62351	0.777	0.266	0	2	Col9a3
Wwp2	0	1.48383	0.724	0.285	0	2	Wwp2
Col11a1	6.29e-305	1.41373	0.93	0.499	1.75e-300	2	Col11a1
Sox9	2.33e-302	1.34328	0.708	0.254	6.46e-298	2	Sox9
Col9a2	2.41e-293	1.28972	0.786	0.349	6.7e-289	2	Col9a2
Pax1	2.78e-253	1.27602	0.414	0.079	7.71e-249	2	Pax1
Acan	5.74e-284	1.06686	0.348	0.045	1.59e-279	2	Acan
Itm2a	7.73e-164	1.02539	0.838	0.545	2.15e-159	2	Itm2a
Dlk1	5.28e-203	1.02169	0.917	0.558	1.46e-198	2	Dlk1
Plod2	6.44e-218	1.0088	0.945	0.694	1.79e-213	2	Plod2
Fmod	1.49e-167	0.985214	0.705	0.346	4.14e-163	2	Fmod
Fibin	1.34e-164	0.942383	0.766	0.436	3.71e-160	2	Fibin
Pcp4	1.21e-182	0.857394	0.34	0.071	3.35e-178	2	Pcp4
H19	1.92e-80	0.833538	0.691	0.516	5.32e-76	2	H19
Stk26	1.49e-138	0.816467	0.498	0.212	4.13e-134	2	Stk26
Id1	9.38e-112	0.808121	0.626	0.36	2.6e-107	2	Id1
Ndufa4l2	1.18e-71	0.768375	0.625	0.446	3.29e-67	2	Ndufa4l2
Cdkn1c	2.28e-140	0.759598	0.94	0.761	6.33e-136	2	Cdkn1c
Ctgf	2.81e-74	0.753679	0.504	0.291	7.8e-70	2	Ctgf
Col14a1	1.36e-143	0.752277	0.759	0.418	3.78e-139	2	Col14a1
Fgfrl1	1.18e-136	0.71825	0.608	0.311	3.27e-132	2	Fgfrl1
Pax9	6.9e-148	0.71408	0.512	0.194	1.92e-143	2	Pax9
Fabp5	4.69e-104	0.704171	0.928	0.798	1.3e-99	2	Fabp5
Sema3c	2.87e-102	0.69823	0.482	0.217	7.95e-98	2	Sema3c
Sox5	7.05e-169	0.689827	0.405	0.113	1.96e-164	2	Sox5
Ndnf	5.39e-107	0.685299	0.581	0.274	1.5e-102	2	Ndnf
Foxp2	1.74e-101	0.657554	0.505	0.243	4.83e-97	2	Foxp2
Trps1	2.56e-124	0.654724	0.756	0.497	7.1e-120	2	Trps1
Gpc31	6.82e-159	0.642326	0.972	0.72	1.89e-154	2	Gpc3
Capn6	2.52e-126	0.624769	0.422	0.151	6.99e-122	2	Capn6
Penk2	1.76e-73	0.611228	0.682	0.418	4.89e-69	2	Penk
Sox6	2.83e-134	0.610606	0.312	0.081	7.86e-130	2	Sox6
Crispld1	1.08e-75	0.597834	0.513	0.277	2.99e-71	2	Crispld1
Pkdcc	4.19e-99	0.595998	0.701	0.447	1.16e-94	2	Pkdcc
Vcan1	1.72e-101	0.592502	0.869	0.608	4.78e-97	2	Vcan
Creb3l2	2.12e-102	0.591381	0.661	0.421	5.9e-98	2	Creb3l2
Ptch1	5.01e-95	0.587337	0.731	0.516	1.39e-90	2	Ptch1
Thbs1	5.37e-47	0.584851	0.343	0.182	1.49e-42	2	Thbs1
P4ha2	2.32e-86	0.579582	0.795	0.579	6.45e-82	2	P4ha2
Rflna	4.35e-165	0.577145	0.349	0.083	1.21e-160	2	Rflna
Igf2	2.31e-99	0.576159	0.655	0.395	6.42e-95	2	Igf2
Lpar4	1.11e-76	0.574306	0.426	0.215	3.08e-72	2	Lpar4
Lrig3	3.81e-102	0.564144	0.791	0.557	1.06e-97	2	Lrig3
Hmga2	1.78e-96	0.558279	0.828	0.609	4.93e-92	2	Hmga2
Rtl3	5.17e-160	0.548296	0.298	0.061	1.44e-155	2	Rtl3
Adgrg6	8.06e-118	0.548083	0.282	0.073	2.24e-113	2	Adgrg6
Foxd1	5.03e-96	0.537158	0.475	0.208	1.39e-91	2	Foxd1
P4ha1	4.1e-106	0.536758	0.936	0.765	1.14e-101	2	P4ha1
Cspg4	1.56e-86	0.532637	0.339	0.13	4.33e-82	2	Cspg4
Fgfr1	3.3e-77	0.529632	0.736	0.57	9.17e-73	2	Fgfr1
Igsf3	1.03e-55	0.528382	0.568	0.409	2.85e-51	2	Igsf3
Lpin2	3.03e-53	0.513615	0.591	0.43	8.41e-49	2	Lpin2
Lman1	8.27e-90	0.511563	0.893	0.802	2.3e-85	2	Lman1
Gas2	2.6e-71	0.508003	0.661	0.441	7.23e-67	2	Gas2
Rcn31	5.06e-109	0.505506	0.921	0.718	1.4e-104	2	Rcn3
Id4	2.46e-95	0.504005	0.336	0.117	6.82e-91	2	Id4
S100a61	4.46e-79	2.90163	0.681	0.187	1.24e-74	3	S100a6
Mmp11	2.71e-72	2.0985	0.648	0.222	7.52e-68	3	Mmp11
Cxcl14	6.56e-191	1.97566	0.643	0.078	1.82e-186	3	Cxcl14
Tac1	0	1.76638	0.524	0.015	0	3	Tac1
Crabp1	3.1e-148	1.71095	0.79	0.163	8.61e-144	3	Crabp1
Zeb2	2.9e-189	1.60392	0.838	0.151	8.04e-185	3	Zeb2
Wnt41	7.9e-138	1.53131	0.59	0.09	2.19e-133	3	Wnt4
Lgals31	8.45e-58	1.51522	0.31	0.055	2.35e-53	3	Lgals3
Irx5	1.21e-227	1.50924	0.648	0.068	3.36e-223	3	Irx5
Arhgdib	2.14e-235	1.46282	0.857	0.126	5.95e-231	3	Arhgdib
Fos	2.62e-54	1.44517	0.61	0.211	7.27e-50	3	Fos
Twist2	5.18e-144	1.41485	0.686	0.127	1.44e-139	3	Twist2
Crip11	1.65e-72	1.39867	0.714	0.247	4.59e-68	3	Crip1
Irx1	1.15e-307	1.39462	0.657	0.048	3.19e-303	3	Irx1
Gas1	1.49e-43	1.35138	0.667	0.344	4.12e-39	3	Gas1
Ctsb	9.94e-25	1.34073	0.833	0.553	2.76e-20	3	Ctsb
Irx3	9.22e-202	1.32014	0.614	0.069	2.56e-197	3	Irx3
Bcl11b1	3.37e-121	1.29877	0.624	0.118	9.35e-117	3	Bcl11b
Nrp1	1.53e-134	1.22684	0.762	0.157	4.24e-130	3	Nrp1
Vim1	1.84e-54	1.22203	0.99	0.821	5.1e-50	3	Vim
Tmem132c	5.08e-108	1.17529	0.629	0.136	1.41e-103	3	Tmem132c
Vcam1	7.29e-79	1.17447	0.695	0.218	2.02e-74	3	Vcam1
Rpsa-ps10	3.08e-36	1.17259	0.648	0.285	8.55e-32	3	Rpsa-ps10
Pth1r	3.5e-48	1.10531	0.657	0.313	9.73e-44	3	Pth1r
Meg3	1.71e-93	1.09768	0.762	0.183	4.74e-89	3	Meg3
Egfl6	6.9e-85	1.08177	0.51	0.101	1.92e-80	3	Egfl6
Cdo1	2.93e-100	1.07956	0.614	0.137	8.14e-96	3	Cdo1
Serpinb6a2	1.58e-45	1.07232	0.79	0.371	4.37e-41	3	Serpinb6a
Selenop	3.3e-67	1.06599	0.467	0.101	9.17e-63	3	Selenop
Tspo1	1.48e-36	1.04772	0.524	0.205	4.1e-32	3	Tspo
Adgrl2	1.95e-40	1.02267	0.686	0.365	5.41e-36	3	Adgrl2
Pla2g7	1.1e-49	1.01988	0.267	0.046	3.05e-45	3	Pla2g7
B2m	1.62e-21	1.01895	0.662	0.389	4.5e-17	3	B2m
Serpinf1	2.03e-39	1.01212	0.69	0.307	5.63e-35	3	Serpinf1
Ctsk	5.73e-127	1.00721	0.576	0.09	1.59e-122	3	Ctsk
Col23a1	4.54e-135	1.00223	0.562	0.081	1.26e-130	3	Col23a1
Lum1	2.14e-28	1.00066	0.667	0.41	5.93e-24	3	Lum
Casz1	4.59e-201	0.989445	0.467	0.036	1.27e-196	3	Casz1
S100a102	1.02e-60	0.989143	0.967	0.589	2.84e-56	3	S100a10
Ahnak1	1.18e-69	0.971858	0.89	0.446	3.29e-65	3	Ahnak
Psap	1.1e-26	0.970217	0.833	0.56	3.06e-22	3	Psap
Capg	8.93e-57	0.958551	0.481	0.124	2.48e-52	3	Capg
Hoxa10	1.01e-93	0.957989	0.595	0.125	2.81e-89	3	Hoxa10
Hist1h2bc	1.14e-24	0.953107	0.41	0.161	3.17e-20	3	Hist1h2bc
Prrx11	1.11e-56	0.946693	0.743	0.29	3.09e-52	3	Prrx1
Tcf4	4.46e-32	0.941898	0.833	0.675	1.24e-27	3	Tcf4
Prrx2	9.62e-80	0.934176	0.614	0.161	2.67e-75	3	Prrx2
Enpp2	8.04e-98	0.932775	0.424	0.062	2.23e-93	3	Enpp2
Ctsd	0.00701394	0.930829	0.781	0.667	1	3	Ctsd
Junb	3.95e-36	0.924188	0.562	0.221	1.1e-31	3	Junb
Fth11	7.43e-17	0.892157	1	0.989	2.06e-12	3	Fth1
Zfp36	1.23e-78	0.879915	0.457	0.088	3.42e-74	3	Zfp36
Cachd1	8.86e-56	0.858858	0.61	0.213	2.46e-51	3	Cachd1
Tril	2.64e-55	0.856566	0.581	0.181	7.34e-51	3	Tril
Pik3r1	6.91e-68	0.853166	0.705	0.222	1.92e-63	3	Pik3r1
Fxyd5	1.14e-76	0.843026	0.419	0.073	3.16e-72	3	Fxyd5
S100a13	1.13e-100	0.83653	0.714	0.165	3.13e-96	3	S100a13
Egr1	1.88e-38	0.835854	0.61	0.259	5.22e-34	3	Egr1
Sema5a	9.83e-63	0.833517	0.676	0.231	2.73e-58	3	Sema5a
Col6a11	3.92e-31	0.820372	0.757	0.433	1.09e-26	3	Col6a1
Itm2b1	5.57e-21	0.818567	0.957	0.821	1.55e-16	3	Itm2b
H2-D1	6.65e-42	0.81572	0.324	0.079	1.85e-37	3	H2-D1
Ptpn18	3.84e-91	0.813786	0.405	0.06	1.07e-86	3	Ptpn18
Twist11	4.86e-20	0.812774	0.752	0.634	1.35e-15	3	Twist1
Fbln2	4.71e-25	0.810756	0.733	0.4	1.31e-20	3	Fbln2
Cpxm2	0	0.809112	0.49	0.021	0	3	Cpxm2
Lgals12	2.21e-43	0.797172	1	0.834	6.13e-39	3	Lgals1
Cavin3	7.71e-61	0.791284	0.7	0.24	2.14e-56	3	Cavin3
Cdon	7.37e-94	0.78567	0.595	0.129	2.05e-89	3	Cdon
Col6a2	7.54e-47	0.781214	0.7	0.297	2.09e-42	3	Col6a2
Sat11	1.46e-24	0.766235	0.557	0.26	4.04e-20	3	Sat1
Rps24-ps3	8.78e-29	0.762223	0.505	0.2	2.44e-24	3	Rps24-ps3
Sdc2	1.41e-32	0.737681	0.762	0.425	3.92e-28	3	Sdc2
Axin2	9.53e-124	0.730724	0.538	0.081	2.64e-119	3	Axin2
Plin2	2.59e-32	0.728997	0.695	0.33	7.19e-28	3	Plin2
AC131339.2	2.32e-93	0.718935	0.495	0.086	6.43e-89	3	AC131339.2
Ecm1	1.09e-80	0.716988	0.357	0.051	3.03e-76	3	Ecm1
Kcnk2	3.84e-46	0.714764	0.467	0.134	1.07e-41	3	Kcnk2
Rian	1.53e-75	0.713716	0.643	0.157	4.25e-71	3	Rian
Zfp36l2	3.81e-68	0.708071	0.771	0.266	1.06e-63	3	Zfp36l2
Arpc1b	4.76e-16	0.697908	0.862	0.663	1.32e-11	3	Arpc1b
Esd	1.79e-14	0.696824	0.938	0.801	4.98e-10	3	Esd
Efna5	4.6e-55	0.694859	0.648	0.227	1.28e-50	3	Efna5
Filip1l	4.03e-43	0.694808	0.619	0.222	1.12e-38	3	Filip1l
Fosb	2.81e-48	0.688695	0.429	0.109	7.8e-44	3	Fosb
Cd63	1.81e-41	0.68573	0.91	0.736	5.01e-37	3	Cd63
Cyba	1.03e-18	0.677864	0.838	0.607	2.85e-14	3	Cyba
Nkd1	5.95e-63	0.675793	0.51	0.129	1.65e-58	3	Nkd1
Mybpc1	1.58e-191	0.674637	0.419	0.03	4.39e-187	3	Mybpc1
Ass1	5.61e-20	0.672059	0.462	0.213	1.56e-15	3	Ass1
Ccnd1	1.01e-18	0.671096	0.638	0.352	2.81e-14	3	Ccnd1
Robo2	3.05e-37	0.661662	0.548	0.204	8.46e-33	3	Robo2
Zfp36l1	2.25e-31	0.658459	0.786	0.499	6.24e-27	3	Zfp36l1
Cebpb	6.12e-19	0.656954	0.495	0.247	1.7e-14	3	Cebpb
Lgmn	6.2e-21	0.648431	0.443	0.192	1.72e-16	3	Lgmn
Zfp503	4.3e-46	0.641804	0.643	0.239	1.19e-41	3	Zfp503
Crnde	1.21e-175	0.64144	0.514	0.052	3.37e-171	3	Crnde
Gm8420	1.41e-47	0.632987	0.424	0.109	3.92e-43	3	Gm8420
Phldb2	1.58e-30	0.628451	0.695	0.368	4.39e-26	3	Phldb2
Col1a21	1.49e-20	0.625338	0.819	0.661	4.14e-16	3	Col1a2
Frmd4a	2.77e-45	0.622597	0.705	0.279	7.68e-41	3	Frmd4a
Tcf12	6.49e-27	0.620925	0.795	0.532	1.8e-22	3	Tcf12
mt-Cytb	1.88e-42	0.620222	0.986	0.935	5.22e-38	3	mt-Cytb
Anxa12	8.69e-14	0.617191	0.314	0.14	2.41e-09	3	Anxa1
Irx21	1.11e-118	0.61506	0.51	0.071	3.08e-114	3	Irx2
Matn2	4.44e-116	0.61484	0.557	0.089	1.23e-111	3	Matn2
Ets1	1.65e-52	0.61369	0.614	0.202	4.57e-48	3	Ets1
Itga6	2.02e-46	0.610489	0.629	0.227	5.61e-42	3	Itga6
Col1a11	2.41e-17	0.6088	0.852	0.684	6.69e-13	3	Col1a1
Cdh111	1.25e-13	0.607089	0.752	0.619	3.47e-09	3	Cdh11
Cd44	1.61e-150	0.605245	0.429	0.041	4.46e-146	3	Cd44
Sh3bgrl31	2.26e-20	0.60101	0.981	0.83	6.29e-16	3	Sh3bgrl3
Ptprd	5.07e-30	0.600245	0.571	0.255	1.41e-25	3	Ptprd
Lsamp	5.95e-96	0.593571	0.429	0.063	1.65e-91	3	Lsamp
Ifitm31	3.12e-07	0.592326	0.681	0.492	0.00865598	3	Ifitm3
Emp31	1.46e-31	0.590133	0.914	0.601	4.06e-27	3	Emp3
Cpq	6.66e-75	0.589175	0.6	0.146	1.85e-70	3	Cpq
Lmna	3.61e-29	0.588454	0.857	0.557	1e-24	3	Lmna
Colec12	2.21e-25	0.587952	0.724	0.425	6.13e-21	3	Colec12
S1pr3	9.48e-71	0.587331	0.576	0.141	2.63e-66	3	S1pr3
Cdh61	6.33e-115	0.581915	0.471	0.063	1.76e-110	3	Cdh6
Emp11	2.74e-31	0.579225	0.8	0.439	7.6e-27	3	Emp1
Ifitm2	2.73e-33	0.578845	0.933	0.789	7.58e-29	3	Ifitm2
Cped1	5.2e-51	0.577907	0.581	0.182	1.44e-46	3	Cped1
Emp21	6.99e-101	0.572422	0.548	0.097	1.94e-96	3	Emp2
Serinc3	5.3e-30	0.571355	0.681	0.339	1.47e-25	3	Serinc3
Col6a31	9.77e-23	0.570456	0.738	0.406	2.71e-18	3	Col6a3
Lipa1	3.76e-57	0.56975	0.61	0.181	1.04e-52	3	Lipa
Hoxc13	2.94e-73	0.566841	0.462	0.087	8.15e-69	3	Hoxc13
Anxa22	1.51e-17	0.564454	0.924	0.727	4.2e-13	3	Anxa2
Mir62361	3.41e-25	0.563197	0.914	0.652	9.47e-21	3	Mir6236
C1qtnf2	2.96e-138	0.562827	0.462	0.051	8.22e-134	3	C1qtnf2
Gsto1	1.12e-07	0.558132	0.633	0.418	0.00310108	3	Gsto1
Timp21	1.12e-06	0.557113	0.833	0.63	0.0311428	3	Timp2
Actb	3.2e-22	0.555386	1	0.989	8.88e-18	3	Actb
Ptk7	2.86e-44	0.55319	0.719	0.309	7.93e-40	3	Ptk7
Ctsz	1.87e-20	0.551783	0.867	0.597	5.2e-16	3	Ctsz
Btg2	1.03e-07	0.550695	0.605	0.427	0.00285643	3	Btg2
Il11ra1	1.76e-32	0.545591	0.69	0.34	4.89e-28	3	Il11ra1
Tgfb1	4.33e-36	0.545054	0.49	0.163	1.2e-31	3	Tgfb1
Msn	3.71e-15	0.544219	0.719	0.494	1.03e-10	3	Msn
Spats2l1	9.12e-16	0.54317	0.695	0.496	2.53e-11	3	Spats2l
Cmtm7	8.79e-26	0.539204	0.629	0.304	2.44e-21	3	Cmtm7
Adam33	3.49e-55	0.537993	0.448	0.106	9.69e-51	3	Adam33
Mast4	4.71e-36	0.537403	0.59	0.24	1.31e-31	3	Mast4
Klf6	4.56e-19	0.536616	0.724	0.453	1.27e-14	3	Klf6
Nrcam	3.75e-58	0.53476	0.3	0.049	1.04e-53	3	Nrcam
Celf2	1.3e-56	0.533839	0.595	0.176	3.61e-52	3	Celf2
Apbb1ip	8.73e-200	0.531877	0.281	0.011	2.42e-195	3	Apbb1ip
Dab2	6.7e-18	0.531502	0.676	0.374	1.86e-13	3	Dab2
Cpa6	6.17e-158	0.529887	0.329	0.022	1.71e-153	3	Cpa6
Crabp2	1.07e-37	0.528957	0.671	0.274	2.96e-33	3	Crabp2
Cap1	1.6e-29	0.525493	0.71	0.368	4.43e-25	3	Cap1
Aldh2	7.43e-36	0.523947	0.824	0.417	2.06e-31	3	Aldh2
Jund	2.65e-18	0.518173	0.881	0.783	7.36e-14	3	Jund
Hexb	4.38e-24	0.515518	0.495	0.208	1.21e-19	3	Hexb
Lix1	6.2e-117	0.510881	0.324	0.03	1.72e-112	3	Lix1
Nrgn	7.23e-74	0.505031	0.262	0.03	2.01e-69	3	Nrgn
Dppa5a	0	2.67295	0.943	0.125	0	4	Dppa5a
Chchd10	0	2.04315	0.981	0.197	0	4	Chchd10
Apoe	0	2.01042	0.984	0.438	0	4	Apoe
Mt1	0	1.76453	0.972	0.204	0	4	Mt1
Mkrn1	0	1.73247	0.979	0.26	0	4	Mkrn1
Utf1	0	1.6715	0.916	0.085	0	4	Utf1
Hsp90aa1	0	1.66638	0.999	0.767	0	4	Hsp90aa1
Mt2	0	1.66395	0.955	0.131	0	4	Mt2
Fabp3	0	1.64795	0.892	0.132	0	4	Fabp3
Upp1	0	1.49064	0.815	0.079	0	4	Upp1
Trap1a	0	1.47402	0.815	0.089	0	4	Trap1a
Pou5f1	0	1.4517	0.923	0.101	0	4	Pou5f1
Epcam	0	1.44105	0.962	0.148	0	4	Epcam
Tdgf1	0	1.43801	0.77	0.046	0	4	Tdgf1
Ldhb	0	1.35624	0.953	0.563	0	4	Ldhb
Sox2	0	1.28413	0.842	0.089	0	4	Sox2
Ifitm1	0	1.25843	0.673	0.096	0	4	Ifitm1
L1td1	0	1.25728	0.823	0.089	0	4	L1td1
Calca	0	1.21648	0.704	0.051	0	4	Calca
Rif1	0	1.18224	0.961	0.46	0	4	Rif1
Spp1	0	1.17349	0.868	0.198	0	4	Spp1
Rbmxl2	0	1.15754	0.761	0.045	0	4	Rbmxl2
Klf2	0	1.14442	0.766	0.181	0	4	Klf2
Gpx4	0	1.14075	0.939	0.567	0	4	Gpx4
Fgf4	0	1.14018	0.725	0.025	0	4	Fgf4
Slc2a3	0	1.13519	0.924	0.333	0	4	Slc2a3
Ooep	0	1.12868	0.73	0.065	0	4	Ooep
Eif2s2	0	1.11632	0.995	0.751	0	4	Eif2s2
Akap12	0	1.1161	0.944	0.404	0	4	Akap12
Dkc1	0	1.09288	0.955	0.39	0	4	Dkc1
Hat1	0	1.08737	0.954	0.468	0	4	Hat1
Rbpms2	0	1.08412	0.861	0.153	0	4	Rbpms2
Hspb1	0	1.07743	0.835	0.136	0	4	Hspb1
Mybl2	0	1.07729	0.808	0.115	0	4	Mybl2
Pmm1	0	1.07421	0.947	0.429	0	4	Pmm1
Asns	0	1.06971	0.909	0.336	0	4	Asns
Rnf17	0	1.06861	0.817	0.087	0	4	Rnf17
Gsta4	0	1.06448	0.936	0.395	0	4	Gsta4
Tdrd12	0	1.06279	0.674	0.031	0	4	Tdrd12
Esco2	0	1.05209	0.829	0.224	0	4	Esco2
Hormad1	0	1.0166	0.624	0.024	0	4	Hormad1
Ash2l	0	1.00905	0.955	0.485	0	4	Ash2l
Bst2	0	1.00277	0.859	0.276	0	4	Bst2
Nhp2	0	1.00089	0.969	0.509	0	4	Nhp2
Msh6	0	0.983319	0.889	0.341	0	4	Msh6
Parp1	0	0.979831	0.96	0.529	0	4	Parp1
Ifitm3	0	0.978256	0.922	0.441	0	4	Ifitm3
Sept1	0	0.97788	0.609	0.114	0	4	Sept1
Msh2	0	0.972621	0.929	0.348	0	4	Msh2
Tet1	0	0.967358	0.836	0.294	0	4	Tet1
Tpd52	0	0.967296	0.915	0.285	0	4	Tpd52
Hells	0	0.963074	0.907	0.342	0	4	Hells
Smc1b	0	0.959179	0.619	0.032	0	4	Smc1b
Emb	0	0.958239	0.819	0.134	0	4	Emb
Dnmt3l	0	0.956795	0.631	0.023	0	4	Dnmt3l
Gclm	0	0.953282	0.85	0.293	0	4	Gclm
Rps4l	0	0.94462	0.988	0.72	0	4	Rps4l
Wfdc2	0	0.939712	0.735	0.143	0	4	Wfdc2
Pycard	0	0.931804	0.779	0.103	0	4	Pycard
Sdc4	0	0.923183	0.77	0.24	0	4	Sdc4
Fbxo15	0	0.918276	0.612	0.023	0	4	Fbxo15
Phc1	0	0.906267	0.798	0.226	0	4	Phc1
Hspa9	0	0.903923	0.986	0.695	0	4	Hspa9
Txnip	1.55e-239	0.895089	0.865	0.423	4.31e-235	4	Txnip
Mcl1	0	0.892241	0.978	0.678	0	4	Mcl1
Npm1	0	0.886372	1	0.966	0	4	Npm1
Rhox5	8.36e-86	0.886112	0.276	0.088	2.32e-81	4	Rhox5
Mylpf	0	0.883158	0.564	0.067	0	4	Mylpf
Jade1	0	0.877553	0.827	0.194	0	4	Jade1
Lefty1	5.7e-270	0.875438	0.395	0.063	1.58e-265	4	Lefty1
Ncl	0	0.873871	0.999	0.91	0	4	Ncl
Klf9	0	0.87198	0.793	0.144	0	4	Klf9
Mrpl15	0	0.860961	0.956	0.557	0	4	Mrpl15
Eif4ebp1	1.79e-305	0.85792	0.968	0.622	4.98e-301	4	Eif4ebp1
Lars	0	0.857397	0.909	0.476	0	4	Lars
Myo10	0	0.851583	0.872	0.338	0	4	Myo10
C1qbp	0	0.85153	0.987	0.639	0	4	C1qbp
Lactb2	0	0.849071	0.776	0.143	0	4	Lactb2
Cyct	0	0.836568	0.686	0.059	0	4	Cyct
Trim71	0	0.825453	0.767	0.088	0	4	Trim71
Nupr1	4.67e-243	0.816461	0.651	0.206	1.29e-238	4	Nupr1
Setx	0	0.810746	0.814	0.336	0	4	Setx
Prdx1	0	0.801042	0.996	0.887	0	4	Prdx1
Dppa4	0	0.795934	0.646	0.031	0	4	Dppa4
Rbpms	0	0.791959	0.904	0.329	0	4	Rbpms
Hprt	0	0.790446	0.864	0.298	0	4	Hprt
Impa2	0	0.789666	0.814	0.195	0	4	Impa2
Cul4b	0	0.788964	0.874	0.401	0	4	Cul4b
Dppa3	0	0.788329	0.439	0.012	0	4	Dppa3
Gfer	1.2e-295	0.785842	0.922	0.5	3.34e-291	4	Gfer
Zfp992	0	0.783031	0.726	0.085	0	4	Zfp992
Slc25a5	1.01e-278	0.778383	0.988	0.767	2.79e-274	4	Slc25a5
Dnmt3b	0	0.774284	0.6	0.103	0	4	Dnmt3b
Gart	0	0.773244	0.846	0.31	0	4	Gart
Polr2e	8.75e-288	0.773079	0.976	0.654	2.43e-283	4	Polr2e
Zfp979	0	0.766777	0.719	0.092	0	4	Zfp979
Rest	1.06e-267	0.765598	0.963	0.63	2.95e-263	4	Rest
Cenpm	0	0.759775	0.765	0.247	0	4	Cenpm
Apoc1	0	0.759376	0.658	0.044	0	4	Apoc1
Hdgf	0	0.758011	0.99	0.752	0	4	Hdgf
Bex1	0	0.750117	0.895	0.325	0	4	Bex1
Pfkp	1.96e-284	0.749185	0.781	0.268	5.45e-280	4	Pfkp
Ube2s	3.11e-238	0.749067	0.985	0.832	8.62e-234	4	Ube2s
Nanog	0	0.744702	0.525	0.044	0	4	Nanog
Lyar	3.33e-307	0.741852	0.924	0.479	9.23e-303	4	Lyar
Mta3	0	0.740955	0.829	0.279	0	4	Mta3
Rad50	4.65e-289	0.739469	0.877	0.425	1.29e-284	4	Rad50
Rps2	0	0.737336	0.97	0.787	0	4	Rps2
Fkbp4	4.61e-276	0.733602	0.978	0.749	1.28e-271	4	Fkbp4
Dst	8.43e-264	0.732093	0.896	0.442	2.34e-259	4	Dst
Aldoa	3.01e-291	0.728258	0.998	0.94	8.34e-287	4	Aldoa
Cct3	3.17e-294	0.725898	0.989	0.773	8.8e-290	4	Cct3
Txnrd1	1.17e-214	0.725248	0.883	0.521	3.24e-210	4	Txnrd1
Cct7	0	0.724959	0.99	0.817	0	4	Cct7
Atp5b	0	0.724386	0.999	0.905	0	4	Atp5b
Hspd1	8.73e-228	0.722645	0.949	0.642	2.42e-223	4	Hspd1
Aire	0	0.718061	0.571	0.033	0	4	Aire
Sall4	0	0.715413	0.69	0.08	0	4	Sall4
Atp1b1	0	0.713852	0.666	0.094	0	4	Atp1b1
2810025M15Rik	2.83e-282	0.712436	0.893	0.403	7.85e-278	4	2810025M15Rik
Gnl3	2.64e-285	0.70899	0.954	0.538	7.33e-281	4	Gnl3
Mcm3	5.01e-269	0.703768	0.894	0.418	1.39e-264	4	Mcm3
Suz12	1.52e-243	0.703333	0.931	0.546	4.21e-239	4	Suz12
Tomm20	0	0.702676	0.996	0.89	0	4	Tomm20
Alg13	0	0.700749	0.667	0.167	0	4	Alg13
Diaph1	0	0.700454	0.759	0.221	0	4	Diaph1
Mphosph8	2.44e-256	0.696117	0.953	0.603	6.79e-252	4	Mphosph8
Psph	0	0.695841	0.713	0.186	0	4	Psph
Ddx39	2.16e-261	0.6936	0.852	0.401	6e-257	4	Ddx39
Got1	0	0.692265	0.828	0.281	0	4	Got1
Zfp981	0	0.691033	0.565	0.018	0	4	Zfp981
Serbp1	0	0.689208	0.999	0.933	0	4	Serbp1
Dpy30	8.14e-262	0.688239	0.916	0.511	2.26e-257	4	Dpy30
Apobec3	0	0.6848	0.615	0.115	0	4	Apobec3
Dhx16	0	0.680794	0.699	0.186	0	4	Dhx16
Cth	0	0.680267	0.546	0.071	0	4	Cth
Top2a1	5.42e-176	0.678438	0.886	0.435	1.51e-171	4	Top2a
Bub11	3.14e-282	0.678007	0.832	0.3	8.71e-278	4	Bub1
Rpl4	0	0.677505	0.999	0.975	0	4	Rpl4
Cct4	0	0.674814	0.992	0.816	0	4	Cct4
Cacybp	1.02e-237	0.671513	0.974	0.693	2.84e-233	4	Cacybp
Baz2a	0	0.669908	0.772	0.222	0	4	Baz2a
Nampt	5.05e-256	0.669815	0.908	0.437	1.4e-251	4	Nampt
Fkbp3	8.67e-296	0.669418	0.993	0.838	2.41e-291	4	Fkbp3
Tdh	0	0.667117	0.408	0.019	0	4	Tdh
Ran	0	0.66619	0.996	0.918	0	4	Ran
Dhrs7	0	0.662496	0.582	0.09	0	4	Dhrs7
Gtpbp4	5.8e-255	0.661792	0.932	0.539	1.61e-250	4	Gtpbp4
Rps8	0	0.661175	0.999	0.935	0	4	Rps8
Stra8	4.49e-307	0.660603	0.293	0.024	1.25e-302	4	Stra8
Sgo2a1	4.23e-244	0.65992	0.751	0.264	1.17e-239	4	Sgo2a
Mybbp1a	9.07e-254	0.659336	0.867	0.429	2.52e-249	4	Mybbp1a
Avpi1	1.32e-245	0.658731	0.758	0.286	3.68e-241	4	Avpi1
Rcc2	3.83e-258	0.658198	0.935	0.543	1.06e-253	4	Rcc2
Sinhcaf	0	0.654985	0.802	0.265	0	4	Sinhcaf
Rsl1d1	1.06e-259	0.65312	0.969	0.686	2.95e-255	4	Rsl1d1
Exosc5	0	0.652249	0.776	0.259	0	4	Exosc5
Nasp	1.56e-199	0.647697	0.961	0.741	4.34e-195	4	Nasp
Paics	3.13e-255	0.647123	0.961	0.6	8.68e-251	4	Paics
Cox5a	0	0.64631	0.997	0.887	0	4	Cox5a
Gars	4.53e-239	0.645238	0.93	0.521	1.26e-234	4	Gars
Cd9	3.21e-260	0.644485	0.842	0.344	8.92e-256	4	Cd9
Dctpp1	5.54e-248	0.643167	0.925	0.533	1.54e-243	4	Dctpp1
Mymx	0	0.642583	0.454	0.019	0	4	Mymx
Otx2	0	0.642044	0.476	0.039	0	4	Otx2
Zfp42	0	0.640863	0.554	0.024	0	4	Zfp42
Cct6a	1.64e-265	0.640361	0.983	0.805	4.55e-261	4	Cct6a
Mthfd1	0	0.640241	0.753	0.216	0	4	Mthfd1
Cenpf1	2.24e-174	0.639622	0.807	0.362	6.21e-170	4	Cenpf
Cdc20	7.41e-157	0.636028	0.692	0.303	2.06e-152	4	Cdc20
Nop58	5.57e-237	0.6356	0.921	0.518	1.55e-232	4	Nop58
Folr1	0	0.635107	0.511	0.024	0	4	Folr1
Gldc	0	0.633077	0.594	0.058	0	4	Gldc
Dbf4	1.94e-246	0.628079	0.82	0.339	5.38e-242	4	Dbf4
Ubald2	1.47e-236	0.627864	0.853	0.39	4.09e-232	4	Ubald2
Dnajc21	1.16e-221	0.62424	0.909	0.514	3.22e-217	4	Dnajc21
Glud1	3.25e-244	0.623289	0.888	0.459	9.02e-240	4	Glud1
Usp9x	5.76e-180	0.622672	0.932	0.638	1.6e-175	4	Usp9x
Gmnn	3.41e-249	0.619491	0.855	0.372	9.47e-245	4	Gmnn
Ide	0	0.618505	0.77	0.246	0	4	Ide
Tcea3	0	0.61731	0.588	0.109	0	4	Tcea3
Alpl	0	0.615999	0.526	0.034	0	4	Alpl
Cdh1	0	0.615036	0.627	0.07	0	4	Cdh1
Pou3f1	6.75e-296	0.612862	0.465	0.078	1.87e-291	4	Pou3f1
Tbrg1	5.6e-182	0.612072	0.976	0.797	1.55e-177	4	Tbrg1
Ruvbl2	3.28e-227	0.610327	0.829	0.392	9.11e-223	4	Ruvbl2
Platr14	0	0.606576	0.54	0.026	0	4	Platr14
Sycp3	0	0.606412	0.492	0.048	0	4	Sycp3
Hspa4	4.49e-208	0.606029	0.967	0.745	1.25e-203	4	Hspa4
Cenpv	1.36e-242	0.604811	0.763	0.306	3.78e-238	4	Cenpv
Mrps24	1.24e-176	0.60001	0.958	0.7	3.45e-172	4	Mrps24
Enah	2.38e-162	0.599325	0.886	0.534	6.61e-158	4	Enah
Ezr	3.37e-264	0.598865	0.848	0.319	9.34e-260	4	Ezr
Uri1	7.01e-223	0.598599	0.822	0.395	1.94e-218	4	Uri1
Iqgap1	2.65e-204	0.598115	0.895	0.5	7.35e-200	4	Iqgap1
Rfc5	1.17e-299	0.59712	0.765	0.259	3.24e-295	4	Rfc5
Ostf1	6.46e-229	0.595237	0.856	0.382	1.79e-224	4	Ostf1
Ect2	2.25e-272	0.591677	0.697	0.213	6.24e-268	4	Ect2
Hsp90ab1	0	0.589575	0.999	0.987	0	4	Hsp90ab1
Smc3	3.17e-223	0.589057	0.986	0.778	8.79e-219	4	Smc3
Nars	5.72e-179	0.588469	0.878	0.542	1.59e-174	4	Nars
Trim28	6e-197	0.587041	0.919	0.594	1.67e-192	4	Trim28
Mcm7	5.25e-246	0.587024	0.851	0.375	1.46e-241	4	Mcm7
Gdf3	0	0.586699	0.523	0.024	0	4	Gdf3
Twf2	4.94e-226	0.585529	0.67	0.247	1.37e-221	4	Twf2
Fbxo22	1.13e-260	0.584054	0.789	0.313	3.14e-256	4	Fbxo22
Nop14	9.31e-255	0.583909	0.838	0.353	2.58e-250	4	Nop14
Odc1	7.19e-175	0.583754	0.96	0.716	2e-170	4	Odc1
Hmgb21	6.41e-193	0.581932	0.973	0.699	1.78e-188	4	Hmgb2
Snhg3	4.17e-200	0.58151	0.78	0.36	1.16e-195	4	Snhg3
Slc3a2	5.9e-182	0.581461	0.914	0.565	1.64e-177	4	Slc3a2
Pa2g4	3.07e-202	0.580412	0.931	0.648	8.52e-198	4	Pa2g4
Ndufa7	2.57e-262	0.57947	0.992	0.856	7.13e-258	4	Ndufa7
Espn	0	0.57632	0.483	0.057	0	4	Espn
Taf7	2.14e-230	0.575662	0.879	0.432	5.94e-226	4	Taf7
Ddx27	1.02e-225	0.573082	0.859	0.43	2.83e-221	4	Ddx27
Spint2	0	0.573045	0.724	0.149	0	4	Spint2
Plekha4	0	0.572578	0.47	0.034	0	4	Plekha4
Ube2a	6.99e-175	0.570088	0.826	0.447	1.94e-170	4	Ube2a
Stx3	0	0.569295	0.61	0.089	0	4	Stx3
Resf1	1.31e-203	0.56827	0.799	0.375	3.63e-199	4	Resf1
Rplp1	0	0.56809	1	0.98	0	4	Rplp1
Mga	1.19e-187	0.568088	0.888	0.495	3.29e-183	4	Mga
Uba2	1.76e-195	0.567839	0.924	0.613	4.9e-191	4	Uba2
Pkm	1.57e-245	0.567057	0.998	0.957	4.37e-241	4	Pkm
Usp7	7.58e-211	0.567036	0.88	0.489	2.1e-206	4	Usp7
Zfp428	1.76e-171	0.566569	0.668	0.282	4.87e-167	4	Zfp428
Mtf2	8.47e-184	0.565801	0.851	0.462	2.35e-179	4	Mtf2
Usp28	0	0.563013	0.606	0.146	0	4	Usp28
Atp5a1	5e-273	0.55968	0.996	0.893	1.39e-268	4	Atp5a1
Ephx2	0	0.55938	0.451	0.031	0	4	Ephx2
Fxr1	1.67e-194	0.558131	0.953	0.646	4.63e-190	4	Fxr1
Klhl13	1.61e-157	0.558044	0.499	0.173	4.47e-153	4	Klhl13
Atrx	4.17e-163	0.557832	0.974	0.757	1.16e-158	4	Atrx
1110008L16Rik	0	0.556869	0.471	0.066	0	4	1110008L16Rik
Cisd1	4.33e-189	0.556729	0.929	0.592	1.2e-184	4	Cisd1
Ung	3.68e-259	0.556143	0.615	0.172	1.02e-254	4	Ung
Actl6a	1.07e-195	0.555228	0.862	0.479	2.98e-191	4	Actl6a
Ebna1bp2	3.68e-188	0.554959	0.845	0.469	1.02e-183	4	Ebna1bp2
Gstm1	1.22e-292	0.553972	0.603	0.153	3.39e-288	4	Gstm1
Fam208a	1.49e-192	0.552999	0.741	0.332	4.14e-188	4	Fam208a
Ghitm	3.26e-193	0.55209	0.894	0.512	9.05e-189	4	Ghitm
Gnpda1	0	0.551586	0.599	0.117	0	4	Gnpda1
Rack1	0	0.550832	0.999	0.986	0	4	Rack1
Dnajc2	1.12e-211	0.550391	0.855	0.44	3.1e-207	4	Dnajc2
Slc1a5	0	0.549161	0.599	0.14	0	4	Slc1a5
Tex19.1	0	0.548867	0.444	0.019	0	4	Tex19.1
Ube2t	5.56e-298	0.544699	0.651	0.172	1.54e-293	4	Ube2t
Morc1	0	0.543738	0.411	0.011	0	4	Morc1
Cct2	1.86e-236	0.543074	0.991	0.885	5.16e-232	4	Cct2
Mcm2	5.57e-239	0.542741	0.761	0.292	1.55e-234	4	Mcm2
Mdn1	6.03e-274	0.541244	0.694	0.221	1.67e-269	4	Mdn1
Hmmr1	1.87e-133	0.539987	0.717	0.319	5.18e-129	4	Hmmr
Ddit4	3.15e-172	0.539788	0.755	0.346	8.75e-168	4	Ddit4
Park7	6.18e-216	0.538565	0.98	0.849	1.71e-211	4	Park7
Stmn2	0	0.537638	0.527	0.086	0	4	Stmn2
Cecr2	0	0.536328	0.601	0.1	0	4	Cecr2
Vbp1	1.37e-183	0.53628	0.887	0.517	3.8e-179	4	Vbp1
Cebpzos	9e-184	0.533457	0.813	0.401	2.5e-179	4	Cebpzos
Psat1	3.05e-188	0.533361	0.704	0.292	8.47e-184	4	Psat1
Nsun2	3.32e-203	0.532394	0.86	0.437	9.21e-199	4	Nsun2
Uchl3	3.86e-207	0.531662	0.796	0.371	1.07e-202	4	Uchl3
Hes6	1.68e-123	0.53151	0.586	0.269	4.66e-119	4	Hes6
Ftsj3	2.6e-226	0.531172	0.735	0.292	7.23e-222	4	Ftsj3
Slc7a3	0	0.531147	0.499	0.055	0	4	Slc7a3
E330020D12Rik	0	0.52982	0.328	0.016	0	4	E330020D12Rik
Gjb3	0	0.52934	0.348	0.014	0	4	Gjb3
Prps1	2.4e-223	0.529094	0.699	0.256	6.67e-219	4	Prps1
2410006H16Rik	1.76e-97	0.529055	0.972	0.837	4.88e-93	4	2410006H16Rik
Castor1	0	0.527104	0.507	0.072	0	4	Castor1
Wdr12	1.97e-241	0.526716	0.749	0.285	5.46e-237	4	Wdr12
Nolc1	2.56e-177	0.526356	0.823	0.428	7.11e-173	4	Nolc1
Platr17	0	0.526058	0.483	0.024	0	4	Platr17
Rec114	0	0.524945	0.471	0.026	0	4	Rec114
Hsf2bp	0	0.523808	0.478	0.016	0	4	Hsf2bp
Cars	8.42e-234	0.523368	0.696	0.246	2.34e-229	4	Cars
Ifi30	4.55e-130	0.521889	0.766	0.392	1.26e-125	4	Ifi30
Rps3	0	0.521788	1	0.99	0	4	Rps3
Terf1	1.54e-178	0.520983	0.733	0.326	4.27e-174	4	Terf1
Morc3	2.34e-199	0.520724	0.807	0.389	6.49e-195	4	Morc3
Chchd4	9.43e-280	0.520276	0.675	0.203	2.62e-275	4	Chchd4
Ipo5	9.39e-176	0.520157	0.851	0.477	2.61e-171	4	Ipo5
Iars	1.28e-190	0.518181	0.805	0.388	3.56e-186	4	Iars
Cct5	1.12e-220	0.515696	0.989	0.847	3.1e-216	4	Cct5
Rasgrp2	0	0.514902	0.496	0.075	0	4	Rasgrp2
Haus4	2.44e-288	0.514388	0.676	0.197	6.76e-284	4	Haus4
Adh5	3.04e-200	0.512232	0.967	0.716	8.45e-196	4	Adh5
Mthfd2	1.52e-176	0.512057	0.695	0.286	4.22e-172	4	Mthfd2
Arrdc4	6.13e-232	0.511309	0.572	0.164	1.7e-227	4	Arrdc4
Ppat	1.05e-234	0.510226	0.688	0.237	2.92e-230	4	Ppat
Gm12346	0	0.509737	0.619	0.152	0	4	Gm12346
Blvrb	7.04e-163	0.509273	0.857	0.508	1.95e-158	4	Blvrb
Jarid2	9.52e-149	0.508971	0.833	0.466	2.64e-144	4	Jarid2
Rpl22	0	0.508849	0.998	0.977	0	4	Rpl22
Dtd1	6.8e-225	0.508441	0.736	0.286	1.89e-220	4	Dtd1
Npm3	6.26e-209	0.508236	0.833	0.399	1.74e-204	4	Npm3
Polr3g	0	0.508135	0.646	0.15	0	4	Polr3g
Rpl8	0	0.507402	1	0.99	0	4	Rpl8
Phlda2	2.11e-238	0.507382	0.389	0.069	5.85e-234	4	Phlda2
Pcgf6	7.92e-279	0.507375	0.639	0.18	2.2e-274	4	Pcgf6
Nup43	4.77e-227	0.507297	0.733	0.281	1.32e-222	4	Nup43
Wapl	1.5e-158	0.507177	0.931	0.618	4.17e-154	4	Wapl
Acp6	0	0.506824	0.512	0.088	0	4	Acp6
Zfp985	0	0.506756	0.5	0.038	0	4	Zfp985
Emc8	1.18e-152	0.505814	0.809	0.455	3.28e-148	4	Emc8
Syngr1	3.8e-282	0.505185	0.632	0.158	1.05e-277	4	Syngr1
Aars	7.89e-195	0.50459	0.704	0.288	2.19e-190	4	Aars
Tcf7	0	0.503892	0.522	0.067	0	4	Tcf7
Haus1	9.1e-229	0.503888	0.719	0.274	2.52e-224	4	Haus1
Sap30	2.45e-177	0.503882	0.792	0.379	6.81e-173	4	Sap30
Trap1	1.63e-251	0.503727	0.71	0.248	4.52e-247	4	Trap1
Jade3	0	0.502376	0.537	0.099	0	4	Jade3
Eef2	1.76e-253	0.501922	0.999	0.949	4.88e-249	4	Eef2
Eif3c	1.47e-200	0.501922	0.989	0.841	4.07e-196	4	Eif3c
Bex4	2.26e-213	0.501549	0.753	0.286	6.28e-209	4	Bex4
Trim6	0	0.501069	0.495	0.048	0	4	Trim6
Mt11	1.66e-158	1.68876	0.763	0.267	4.62e-154	5	Mt1
Mt21	2.3e-133	1.58046	0.623	0.205	6.38e-129	5	Mt2
Fabp31	1.9e-87	1.56947	0.53	0.203	5.27e-83	5	Fabp3
Chchd101	2.63e-156	1.43329	0.749	0.262	7.29e-152	5	Chchd10
Dppa5a1	3.08e-109	1.35003	0.595	0.198	8.56e-105	5	Dppa5a
Fth1	1.06e-34	1.21979	0.951	0.991	2.96e-30	5	Fth1
Mkrn11	2.6e-128	1.16969	0.775	0.319	7.21e-124	5	Mkrn1
Utf12	2.94e-71	1.04187	0.462	0.165	8.15e-67	5	Utf1
Bex12	6.36e-29	1.03112	0.536	0.383	1.77e-24	5	Bex1
Apoe1	2.74e-33	0.971452	0.625	0.495	7.59e-29	5	Apoe
Krt18	9.68e-24	0.966286	0.294	0.144	2.69e-19	5	Krt18
Pou5f12	3.59e-61	0.953685	0.457	0.181	9.96e-57	5	Pou5f1
Slc2a32	5.94e-20	0.938785	0.502	0.395	1.65e-15	5	Slc2a3
Sox21	3.31e-52	0.896519	0.399	0.163	9.2e-48	5	Sox2
Ftl1	9.05e-124	0.870116	0.984	0.996	2.51e-119	5	Ftl1
Gm26917	2.34e-05	0.864428	0.35	0.539	0.650645	5	Gm26917
Klf91	1.87e-25	0.834287	0.36	0.211	5.2e-21	5	Klf9
Gclm2	2.42e-29	0.833895	0.514	0.348	6.72e-25	5	Gclm
Rbpms21	1.32e-33	0.831042	0.409	0.225	3.66e-29	5	Rbpms2
Dkc12	4.17e-16	0.810189	0.508	0.452	1.16e-11	5	Dkc1
Blvrb1	1.79e-10	0.785186	0.532	0.549	4.96e-06	5	Blvrb
Hmox1	4.44e-13	0.780707	0.385	0.289	1.23e-08	5	Hmox1
Ddit3	7.51e-23	0.773335	0.393	0.243	2.08e-18	5	Ddit3
Pmm11	2.99e-19	0.766082	0.545	0.486	8.31e-15	5	Pmm1
Hspb11	1.73e-19	0.759833	0.346	0.21	4.79e-15	5	Hspb1
Ppp1r15a	4.88e-13	0.741432	0.33	0.233	1.35e-08	5	Ppp1r15a
Sdc41	6.9e-07	0.737035	0.346	0.299	0.0191607	5	Sdc4
2410006H16Rik1	2.81e-12	0.733781	0.733	0.859	7.79e-08	5	2410006H16Rik
Asns1	6.55e-16	0.721265	0.494	0.397	1.82e-11	5	Asns
Eif2s21	8.37e-18	0.717178	0.7	0.783	2.32e-13	5	Eif2s2
Upp11	1.07e-26	0.706678	0.32	0.155	2.97e-22	5	Upp1
Tpd521	3.46e-19	0.693051	0.466	0.351	9.61e-15	5	Tpd52
Zfas1	3.21e-05	0.676276	0.512	0.549	0.889876	5	Zfas1
Trap1a1	8.57e-27	0.671224	0.334	0.164	2.38e-22	5	Trap1a
Neat1	1.32e-14	0.665697	0.32	0.197	3.67e-10	5	Neat1
Rsrp1	1.64e-14	0.647939	0.664	0.707	4.56e-10	5	Rsrp1
Cystm1	4.59e-18	0.627193	0.253	0.132	1.27e-13	5	Cystm1
Pycard1	3.85e-21	0.62522	0.314	0.174	1.07e-16	5	Pycard
Rps21	9.34e-46	0.620588	0.836	0.807	2.59e-41	5	Rps2
Rpl41	1.11e-60	0.615049	0.939	0.98	3.09e-56	5	Rpl4
Sqstm1	8.54e-08	0.604254	0.468	0.455	0.00237156	5	Sqstm1
Eif4ebp11	2.56e-19	0.598362	0.694	0.66	7.11e-15	5	Eif4ebp1
Gas5	2.16e-15	0.598316	0.874	0.944	6.01e-11	5	Gas5
Cox6b2	1.49e-11	0.592517	0.482	0.411	4.13e-07	5	Cox6b2
Snhg1	0.000419446	0.590596	0.619	0.747	1	5	Snhg1
Hsp90aa12	4.12e-29	0.586259	0.808	0.793	1.14e-24	5	Hsp90aa1
Trim712	5.06e-17	0.574353	0.285	0.16	1.41e-12	5	Trim71
Hspa91	5.18e-12	0.573874	0.64	0.734	1.44e-07	5	Hspa9
Epcam2	3.53e-32	0.567679	0.453	0.23	9.81e-28	5	Epcam
Atf4	3.75e-13	0.566634	0.652	0.674	1.04e-08	5	Atf4
Hat11	7.86e-06	0.564577	0.498	0.525	0.218049	5	Hat1
Klf21	1.78e-07	0.557594	0.316	0.245	0.00495178	5	Klf2
Jade11	1.55e-11	0.557471	0.35	0.263	4.3e-07	5	Jade1
Gm42418	4.43e-24	0.556947	0.998	1	1.23e-19	5	Gm42418
Ghitm1	1.62e-07	0.554763	0.526	0.557	0.00448495	5	Ghitm
Nupr11	4.63e-07	0.552771	0.318	0.254	0.0128513	5	Nupr1
Pim1	0.000208094	0.551158	0.431	0.422	1	5	Pim1
Ddit41	0.000205815	0.550644	0.395	0.393	1	5	Ddit4
Rif11	1.28e-05	0.544126	0.494	0.519	0.354078	5	Rif1
L1td12	8.67e-18	0.534064	0.304	0.167	2.41e-13	5	L1td1
Hdgf2	5.13e-18	0.533175	0.731	0.782	1.42e-13	5	Hdgf
Gpx41	3.53e-08	0.532249	0.591	0.611	0.000978406	5	Gpx4
Bex42	1.19e-05	0.526311	0.375	0.338	0.331271	5	Bex4
Pabpc1	4.72e-16	0.520975	0.796	0.889	1.31e-11	5	Pabpc1
Mybl21	4.03e-10	0.519945	0.279	0.191	1.12e-05	5	Mybl2
Rack11	6.33e-43	0.519398	0.949	0.99	1.76e-38	5	Rack1
Crlf2	0.001984	0.519325	0.271	0.254	1	5	Crlf2
Rbpms1	1.59e-09	0.516966	0.441	0.393	4.41e-05	5	Rbpms
Nhp22	1.8e-06	0.506866	0.538	0.563	0.0499016	5	Nhp2
Sinhcaf2	0.000506202	0.506509	0.346	0.326	1	5	Sinhcaf
Acta2	2.64e-16	1.42158	0.303	0.166	7.32e-12	6	Acta2
Tagln	5.04e-12	1.33723	0.362	0.256	1.4e-07	6	Tagln
CT010467.1	1.24e-43	1.23615	0.697	0.628	3.44e-39	6	CT010467.1
Anxa1	1.55e-13	1.10486	0.254	0.14	4.3e-09	6	Anxa1
Mir6236	1.08e-12	0.982429	0.603	0.659	3e-08	6	Mir6236
S100a11	3.23e-19	0.954671	0.636	0.691	8.96e-15	6	S100a11
Myl9	5.42e-05	0.887394	0.338	0.314	1	6	Myl9
Anxa3	1.02e-09	0.834858	0.347	0.269	2.83e-05	6	Anxa3
Tmsb4x1	1.45e-59	0.817775	0.985	0.964	4.03e-55	6	Tmsb4x
S100a10	1.2e-07	0.801032	0.539	0.599	0.00333003	6	S100a10
Myl6	1.17e-29	0.791969	0.752	0.832	3.26e-25	6	Myl6
Ube2c1	0.000136538	0.788602	0.44	0.458	1	6	Ube2c
Myl12a	1.71e-22	0.770093	0.685	0.782	4.74e-18	6	Myl12a
Tagln2	1.24e-08	0.767304	0.513	0.527	0.000344522	6	Tagln2
Vim	3.78e-23	0.748425	0.822	0.825	1.05e-18	6	Vim
Lgals11	2.19e-17	0.732435	0.764	0.84	6.08e-13	6	Lgals1
Abracl	7.14e-14	0.724392	0.606	0.683	1.98e-09	6	Abracl
Cdk11	0.000171207	0.716248	0.42	0.456	1	6	Cdk1
Cotl1	0.00484076	0.70138	0.408	0.486	1	6	Cotl1
Calm1	5.27e-41	0.640251	0.886	0.921	1.46e-36	6	Calm1
Tmsb10	1.41e-54	0.637099	0.971	0.961	3.91e-50	6	Tmsb10
Jpt11	6e-07	0.631053	0.589	0.742	0.0166391	6	Jpt1
Birc51	0.000356804	0.62973	0.461	0.511	1	6	Birc5
Dynll1	1.3e-41	0.629468	0.898	0.928	3.6e-37	6	Dynll1
Anxa5	6.59e-10	0.614605	0.638	0.726	1.83e-05	6	Anxa5
Fkbp1a	1.24e-10	0.601907	0.63	0.805	3.44e-06	6	Fkbp1a
Actg1	1.24e-53	0.585323	0.991	0.978	3.44e-49	6	Actg1
Cks21	0.00179981	0.574191	0.466	0.535	1	6	Cks2
Dstn	0.000174366	0.570849	0.577	0.789	1	6	Dstn
Rps26	5.47e-24	0.562245	0.776	0.897	1.52e-19	6	Rps26
Ppp1r14b1	6.02e-23	0.554753	0.764	0.861	1.67e-18	6	Ppp1r14b
Cfl1	4.12e-35	0.546556	0.892	0.953	1.14e-30	6	Cfl1
Dbi	2.19e-19	0.541164	0.787	0.869	6.09e-15	6	Dbi
Pfn1	4.25e-24	0.540781	0.828	0.911	1.18e-19	6	Pfn1
Tpm11	2.7e-09	0.540725	0.79	0.91	7.49e-05	6	Tpm1
Atox1	6e-07	0.540569	0.601	0.799	0.0166583	6	Atox1
Anxa2	6.04e-06	0.540366	0.609	0.735	0.167566	6	Anxa2
Sh3bgrl3	4.09e-08	0.539743	0.65	0.84	0.00113392	6	Sh3bgrl3
Eif5a1	1.58e-32	0.536871	0.883	0.939	4.39e-28	6	Eif5a
Stmn11	2.75e-21	0.536347	0.831	0.869	7.63e-17	6	Stmn1
Ranbp11	9.66e-07	0.52976	0.618	0.771	0.0268034	6	Ranbp1
Gng5	2.19e-32	0.529692	0.851	0.948	6.09e-28	6	Gng5
Rbm3	2.97e-30	0.524726	0.854	0.929	8.25e-26	6	Rbm3
Hmgn2	5.97e-05	0.519317	0.569	0.74	1	6	Hmgn2
Cks1b1	1.97e-06	0.518754	0.606	0.756	0.0545461	6	Cks1b
Serpinb6a	0.00566181	0.517703	0.233	0.385	1	6	Serpinb6a
Tpm4	3.03e-10	0.51652	0.673	0.779	8.41e-06	6	Tpm4
Nme1	3.02e-16	0.512066	0.714	0.856	8.39e-12	6	Nme1
Ndufb7	4.66e-07	0.507217	0.583	0.765	0.0129388	6	Ndufb7
Pomp	1.02e-14	0.506638	0.676	0.842	2.83e-10	6	Pomp
Pclaf1	0.00453629	0.504227	0.443	0.474	1	6	Pclaf
Calm2	8.11e-17	0.503086	0.726	0.869	2.25e-12	6	Calm2
Hmgn1	3.16e-39	0.502938	0.913	0.948	8.78e-35	6	Hmgn1
Slc25a51	1.05e-14	0.502716	0.694	0.796	2.92e-10	6	Slc25a5
Ftl11	2.21e-22	0.500394	0.971	0.996	6.14e-18	6	Ftl1
Krt8	0	2.6639	0.7	0.053	0	7	Krt8
Krt181	1.41e-174	2.65055	0.734	0.137	3.92e-170	7	Krt18
Rbp4	6.69e-179	2.52621	0.409	0.035	1.86e-174	7	Rbp4
Krt19	0	2.23082	0.709	0.052	0	7	Krt19
Perp	0	2.18295	0.844	0.054	0	7	Perp
Afp	0	2.14401	0.283	0.003	0	7	Afp
Krt14	3.52e-190	1.99628	0.312	0.017	9.78e-186	7	Krt14
Sfn	0	1.90158	0.709	0.057	0	7	Sfn
Krt15	2.95e-190	1.87303	0.354	0.023	8.18e-186	7	Krt15
Krt5	1.44e-263	1.80478	0.338	0.013	4e-259	7	Krt5
Epcam3	1.18e-182	1.68089	0.962	0.224	3.28e-178	7	Epcam
Wfdc21	7.55e-121	1.65762	0.772	0.197	2.1e-116	7	Wfdc2
Dsp	0	1.6334	0.84	0.028	0	7	Dsp
Spint21	3.15e-214	1.52042	0.924	0.197	8.75e-210	7	Spint2
Krt7	0	1.49065	0.709	0.039	0	7	Krt7
S100a6	6.09e-61	1.46403	0.561	0.189	1.69e-56	7	S100a6
Ttr	0	1.45047	0.262	0.005	0	7	Ttr
Fgfbp1	3.89e-204	1.38053	0.578	0.063	1.08e-199	7	Fgfbp1
Tacstd2	0	1.33514	0.422	0.007	0	7	Tacstd2
Clu	1.22e-203	1.28898	0.515	0.049	3.39e-199	7	Clu
Vtn	0	1.23474	0.325	0.006	0	7	Vtn
Cldn6	7.26e-301	1.20321	0.658	0.056	2.02e-296	7	Cldn6
Igfbp2	2.05e-39	1.20149	0.903	0.742	5.68e-35	7	Igfbp2
Bex13	1.16e-59	1.16946	0.814	0.38	3.21e-55	7	Bex1
Pdgfa	9.21e-134	1.10576	0.759	0.179	2.56e-129	7	Pdgfa
Cd24a	3.36e-91	1.10133	0.932	0.39	9.34e-87	7	Cd24a
Ptprf	4.27e-99	1.08051	0.903	0.441	1.19e-94	7	Ptprf
Wnt4	2.95e-92	1.07424	0.477	0.092	8.19e-88	7	Wnt4
Hspb12	3.59e-33	1.07233	0.523	0.209	9.97e-29	7	Hspb1
Lrpap1	1.26e-12	1.05687	0.755	0.552	3.49e-08	7	Lrpap1
Acaa2	1.82e-68	1.05325	0.616	0.21	5.05e-64	7	Acaa2
Cldn7	5.62e-124	1.04256	0.557	0.099	1.56e-119	7	Cldn7
Cldn3	1.06e-138	1.03623	0.435	0.053	2.94e-134	7	Cldn3
Fxyd3	0	1.01996	0.565	0.014	0	7	Fxyd3
Anxa11	1.8e-71	1.01125	0.536	0.134	5.01e-67	7	Anxa1
Cldn4	7.29e-237	1.01092	0.662	0.071	2.02e-232	7	Cldn4
Cd91	2.94e-60	1.00568	0.781	0.392	8.17e-56	7	Cd9
Cdh12	2.26e-187	0.991295	0.747	0.119	6.26e-183	7	Cdh1
Wnt6	1.21e-142	0.983383	0.321	0.026	3.36e-138	7	Wnt6
Eps8l2	0	0.962764	0.599	0.031	0	7	Eps8l2
Tnfrsf12a	2.95e-107	0.951621	0.506	0.091	8.18e-103	7	Tnfrsf12a
Ahnak	1.45e-57	0.943748	0.848	0.446	4.02e-53	7	Ahnak
Cmtm8	2.01e-92	0.943633	0.527	0.116	5.59e-88	7	Cmtm8
Trim29	0	0.939918	0.359	0.01	0	7	Trim29
Tinagl1	1.42e-181	0.929497	0.481	0.047	3.93e-177	7	Tinagl1
Alcam	4.14e-73	0.915177	0.633	0.188	1.15e-68	7	Alcam
Lgals7	5.58e-71	0.915108	0.278	0.039	1.55e-66	7	Lgals7
Arl4c	2.24e-55	0.907057	0.641	0.243	6.22e-51	7	Arl4c
Neat11	1.03e-45	0.901632	0.553	0.194	2.85e-41	7	Neat1
S100a101	4.43e-66	0.883221	0.941	0.588	1.23e-61	7	S100a10
Bcam	1.6e-251	0.880174	0.629	0.062	4.44e-247	7	Bcam
Krt10	3.06e-15	0.869101	0.388	0.186	8.5e-11	7	Krt10
Bex43	2.53e-53	0.8661	0.751	0.33	7.03e-49	7	Bex4
Crip1	5.09e-10	0.866083	0.401	0.254	1.41e-05	7	Crip1
Klf5	2.53e-119	0.865224	0.637	0.128	7.02e-115	7	Klf5
Ezr1	6.98e-78	0.857339	0.882	0.368	1.94e-73	7	Ezr
S100a111	1.99e-48	0.843475	0.92	0.683	5.54e-44	7	S100a11
Acta21	6.95e-12	0.837747	0.325	0.167	1.93e-07	7	Acta2
S100a16	9.98e-100	0.815395	0.342	0.042	2.77e-95	7	S100a16
F3	4.06e-30	0.798185	0.363	0.12	1.13e-25	7	F3
Spint1	6.16e-213	0.796336	0.637	0.074	1.71e-208	7	Spint1
Crb3	2.24e-163	0.796217	0.561	0.074	6.21e-159	7	Crb3
Dsg2	7.5e-289	0.786298	0.549	0.037	2.08e-284	7	Dsg2
Ppl	9.4e-212	0.784164	0.312	0.015	2.61e-207	7	Ppl
Atp1b11	2.59e-43	0.780443	0.464	0.153	7.2e-39	7	Atp1b1
Espn1	1.13e-79	0.779878	0.468	0.097	3.12e-75	7	Espn
Cystm11	7.89e-64	0.776821	0.481	0.13	2.19e-59	7	Cystm1
Anxa21	1.1e-53	0.776688	0.966	0.725	3.04e-49	7	Anxa2
Fras1	3.45e-128	0.774448	0.565	0.097	9.58e-124	7	Fras1
Fam210b	8.47e-31	0.768828	0.662	0.358	2.35e-26	7	Fam210b
Cryab	4.93e-86	0.768707	0.329	0.046	1.37e-81	7	Cryab
Trp63	0	0.766054	0.333	0.008	0	7	Trp63
Gjb2	3.21e-282	0.764655	0.304	0.009	8.91e-278	7	Gjb2
Pdlim1	1.27e-101	0.764619	0.688	0.177	3.54e-97	7	Pdlim1
Amot	9.31e-25	0.762782	0.376	0.15	2.58e-20	7	Amot
Stard10	9.18e-202	0.758198	0.675	0.089	2.55e-197	7	Stard10
Bex21	3.56e-41	0.756643	0.65	0.287	9.87e-37	7	Bex2
Pcbd1	5.69e-88	0.754741	0.439	0.083	1.58e-83	7	Pcbd1
Irx2	2.83e-67	0.750521	0.371	0.073	7.85e-63	7	Irx2
Dstn1	1.75e-48	0.747564	0.958	0.777	4.84e-44	7	Dstn
Ctsl	1.13e-18	0.746655	0.895	0.826	3.12e-14	7	Ctsl
Jup	6.8e-65	0.741747	0.591	0.182	1.89e-60	7	Jup
Lipa	2e-37	0.736729	0.477	0.183	5.54e-33	7	Lipa
Myh9	3.7e-48	0.733679	0.899	0.573	1.03e-43	7	Myh9
Lama5	5.75e-198	0.729854	0.599	0.07	1.6e-193	7	Lama5
Gm16136	0	0.728782	0.308	0.006	0	7	Gm16136
Sdc42	2.57e-83	0.727014	0.84	0.288	7.15e-79	7	Sdc4
Slc2a11	4.42e-22	0.725201	0.852	0.604	1.23e-17	7	Slc2a1
Serpinb6a1	3.5e-43	0.722929	0.726	0.371	9.7e-39	7	Serpinb6a
Mgst1	6.93e-74	0.710269	0.43	0.089	1.92e-69	7	Mgst1
Foxq1	8.44e-51	0.706235	0.363	0.086	2.34e-46	7	Foxq1
Mpzl2	1.76e-127	0.70251	0.553	0.091	4.89e-123	7	Mpzl2
Cdkn2a	8.91e-11	0.701094	0.266	0.134	2.47e-06	7	Cdkn2a
Bcl11b	4.16e-32	0.697655	0.367	0.123	1.15e-27	7	Bcl11b
Sat1	2.04e-37	0.681867	0.603	0.258	5.66e-33	7	Sat1
Spon1	1.01e-25	0.67841	0.329	0.121	2.8e-21	7	Spon1
Esrp1	7.79e-178	0.673968	0.582	0.073	2.16e-173	7	Esrp1
Hcfc1r1	1.42e-38	0.663577	0.831	0.487	3.93e-34	7	Hcfc1r1
Cstb	3.86e-42	0.663204	0.895	0.585	1.07e-37	7	Cstb
Cdkn2b	7.76e-28	0.6614	0.35	0.12	2.15e-23	7	Cdkn2b
Aplp2	1.13e-33	0.659609	0.92	0.667	3.13e-29	7	Aplp2
Ctsc	1.29e-72	0.649643	0.464	0.101	3.59e-68	7	Ctsc
Mfge8	3.21e-34	0.645427	0.671	0.329	8.92e-30	7	Mfge8
Pkp3	1.12e-233	0.643759	0.422	0.026	3.12e-229	7	Pkp3
Mapk13	4.3e-147	0.641145	0.561	0.082	1.19e-142	7	Mapk13
Cd151	7.27e-59	0.638163	0.684	0.249	2.02e-54	7	Cd151
Iqgap11	1.04e-37	0.632579	0.852	0.538	2.89e-33	7	Iqgap1
Rab25	5.68e-78	0.617927	0.342	0.054	1.58e-73	7	Rab25
Mt12	4.35e-39	0.611729	0.717	0.282	1.21e-34	7	Mt1
Fgfr2	9.99e-49	0.607813	0.498	0.162	2.77e-44	7	Fgfr2
Lrrfip1	7.71e-39	0.59726	0.667	0.31	2.14e-34	7	Lrrfip1
Tspo	1.8e-46	0.595328	0.561	0.203	5e-42	7	Tspo
Ptpn13	1.15e-70	0.592477	0.565	0.159	3.2e-66	7	Ptpn13
Ktn1	1.07e-46	0.589149	0.899	0.586	2.96e-42	7	Ktn1
Kif21a	6.05e-63	0.58519	0.616	0.195	1.68e-58	7	Kif21a
Anxa8	5.17e-180	0.584347	0.342	0.022	1.44e-175	7	Anxa8
Cdh6	2.77e-47	0.579178	0.304	0.066	7.69e-43	7	Cdh6
Smim14	9.13e-17	0.577796	0.713	0.458	2.53e-12	7	Smim14
Bsg	4.24e-08	0.574204	0.987	0.949	0.00117643	7	Bsg
Vamp8	3.13e-43	0.57127	0.755	0.375	8.7e-39	7	Vamp8
Anxa31	1.88e-25	0.567797	0.557	0.265	5.21e-21	7	Anxa3
Ralbp1	4.52e-18	0.567102	0.675	0.503	1.25e-13	7	Ralbp1
Sec62	1.46e-16	0.566617	0.937	0.767	4.04e-12	7	Sec62
Elf1	2.42e-76	0.565226	0.553	0.14	6.71e-72	7	Elf1
Slc39a8	4.09e-129	0.561238	0.329	0.03	1.14e-124	7	Slc39a8
Ddr1	2.92e-90	0.558523	0.553	0.123	8.1e-86	7	Ddr1
Gltp	6.52e-14	0.556192	0.426	0.231	1.81e-09	7	Gltp
Lgals3	1.62e-42	0.55369	0.266	0.055	4.49e-38	7	Lgals3
Gjb6	2.06e-289	0.54993	0.27	0.006	5.71e-285	7	Gjb6
Limk2	1.2e-59	0.546841	0.591	0.192	3.34e-55	7	Limk2
Itm2b	9.43e-36	0.543188	0.958	0.821	2.62e-31	7	Itm2b
Cited2	8.03e-30	0.542104	0.553	0.248	2.23e-25	7	Cited2
Crip2	1.57e-25	0.540974	0.464	0.211	4.35e-21	7	Crip2
Txnip1	3.27e-26	0.536969	0.797	0.466	9.07e-22	7	Txnip
Ablim1	2.25e-33	0.534775	0.494	0.189	6.25e-29	7	Ablim1
Lamb1	8.18e-28	0.533942	0.764	0.437	2.27e-23	7	Lamb1
Gja1	5.6e-09	0.532886	0.629	0.507	0.000155474	7	Gja1
Cd2ap	3.21e-40	0.53055	0.857	0.534	8.91e-36	7	Cd2ap
Cxadr	6.42e-79	0.5291	0.586	0.143	1.78e-74	7	Cxadr
Tfap2b	3.99e-136	0.522313	0.266	0.018	1.11e-131	7	Tfap2b
Emp2	8.73e-64	0.519166	0.43	0.099	2.42e-59	7	Emp2
Frem2	8.48e-165	0.518982	0.418	0.038	2.35e-160	7	Frem2
Psmd8	2.14e-26	0.516205	0.958	0.798	5.95e-22	7	Psmd8
Lurap1l	8.08e-30	0.512254	0.321	0.102	2.24e-25	7	Lurap1l
Ppp2r2b	2.59e-117	0.510375	0.35	0.038	7.18e-113	7	Ppp2r2b
Wls	8.58e-25	0.509283	0.747	0.473	2.38e-20	7	Wls
Sox4	7.04e-24	0.508314	0.92	0.727	1.95e-19	7	Sox4
Itgb4	5.47e-199	0.508308	0.384	0.026	1.52e-194	7	Itgb4
Arhgap29	8.7e-30	0.506589	0.629	0.304	2.41e-25	7	Arhgap29
Tagln1	4.02e-10	0.504249	0.418	0.256	1.12e-05	7	Tagln
Notch1	8.57e-07	0.503588	0.342	0.224	0.0237847	7	Notch1
Tuft1	7.26e-231	0.503242	0.363	0.019	2.01e-226	7	Tuft1
Clcn3	4.31e-28	0.502381	0.586	0.274	1.2e-23	7	Clcn3
Igf1r	4.04e-15	0.502337	0.684	0.467	1.12e-10	7	Igf1r
Retreg1	4e-57	0.501353	0.325	0.064	1.11e-52	7	Retreg1
Dynlt3	4.29e-42	0.501094	0.675	0.298	1.19e-37	7	Dynlt3
Fermt1	0	0.500848	0.401	0.014	0	7	Fermt1
Trh	0	1.46453	0.433	0.034	0	8	Trh
Dnmt3b1	0	1.4047	0.682	0.122	0	8	Dnmt3b
Tnnt1	1.48e-58	1.29919	0.275	0.089	4.11e-54	8	Tnnt1
Lefty11	2.27e-145	1.13146	0.381	0.08	6.29e-141	8	Lefty1
Ncl1	1.6e-200	1.05237	0.975	0.916	4.44e-196	8	Ncl
Pou3f11	0	1.02432	0.634	0.085	0	8	Pou3f1
Emb1	6.2e-250	0.999462	0.696	0.177	1.72e-245	8	Emb
Hspd11	2.42e-209	0.948053	0.941	0.658	6.71e-205	8	Hspd1
L1td11	7.36e-221	0.927049	0.61	0.141	2.04e-216	8	L1td1
Nasp1	1.12e-179	0.924769	0.941	0.753	3.11e-175	8	Nasp
Nhp21	7.85e-180	0.864404	0.916	0.536	2.18e-175	8	Nhp2
Lyar1	2.64e-161	0.863389	0.874	0.505	7.32e-157	8	Lyar
Epcam1	2.73e-161	0.840241	0.663	0.21	7.59e-157	8	Epcam
Odc11	7.46e-151	0.835336	0.948	0.729	2.07e-146	8	Odc1
Slc2a31	4.37e-96	0.822673	0.709	0.378	1.21e-91	8	Slc2a3
Bex11	1.05e-216	0.821627	0.879	0.354	2.92e-212	8	Bex1
Slc2a1	3.49e-81	0.790412	0.82	0.594	9.69e-77	8	Slc2a1
Dut	2.79e-115	0.777972	0.87	0.713	7.76e-111	8	Dut
Bex41	8.6e-213	0.763761	0.832	0.304	2.39e-208	8	Bex4
Tpm2	6.82e-11	0.762581	0.666	0.466	1.89e-06	8	Tpm2
Prtg	0	0.756634	0.57	0.047	0	8	Prtg
Ranbp1	1.23e-164	0.746496	0.935	0.753	3.4e-160	8	Ranbp1
Myo101	2.19e-151	0.742306	0.815	0.369	6.08e-147	8	Myo10
Ddx391	3.83e-164	0.73927	0.842	0.424	1.06e-159	8	Ddx39
Dctpp11	2.6e-158	0.735554	0.898	0.555	7.23e-154	8	Dctpp1
Txnrd11	1.21e-136	0.726338	0.888	0.538	3.36e-132	8	Txnrd1
Prdx6	1.12e-149	0.725035	0.938	0.698	3.1e-145	8	Prdx6
Des	8.88e-106	0.72132	0.272	0.054	2.46e-101	8	Des
Nolc11	2.29e-152	0.717752	0.851	0.446	6.35e-148	8	Nolc1
Ppp1r14b	2.61e-161	0.716173	0.982	0.849	7.25e-157	8	Ppp1r14b
Npm11	3.49e-166	0.715912	0.993	0.968	9.69e-162	8	Npm1
Psip1	1.22e-149	0.701862	0.936	0.671	3.39e-145	8	Psip1
Fkbp41	2.14e-143	0.701284	0.947	0.762	5.95e-139	8	Fkbp4
Trim711	4.59e-289	0.700719	0.666	0.13	1.27e-284	8	Trim71
Ran1	6.63e-159	0.689292	0.972	0.923	1.84e-154	8	Ran
Ppa1	1.42e-142	0.689225	0.874	0.547	3.93e-138	8	Ppa1
Chd7	1.31e-210	0.684135	0.799	0.261	3.65e-206	8	Chd7
Gart1	7.49e-167	0.681304	0.805	0.34	2.08e-162	8	Gart
Pim2	0	0.675805	0.467	0.039	0	8	Pim2
Lin28a	0	0.67281	0.581	0.063	0	8	Lin28a
C1qbp1	7.1e-139	0.656143	0.919	0.661	1.97e-134	8	C1qbp
Hsp90aa11	3.05e-136	0.647149	0.947	0.783	8.47e-132	8	Hsp90aa1
Ppat1	9.08e-200	0.646661	0.758	0.255	2.52e-195	8	Ppat
Cacybp1	2.08e-144	0.642387	0.945	0.71	5.78e-140	8	Cacybp
Tomm40	3.54e-132	0.640945	0.869	0.531	9.83e-128	8	Tomm40
Hes61	9.21e-104	0.635242	0.669	0.279	2.56e-99	8	Hes6
Rsl1d11	3.26e-139	0.63302	0.939	0.702	9.05e-135	8	Rsl1d1
Eif5a	2.48e-147	0.632002	0.973	0.935	6.87e-143	8	Eif5a
Prdx11	2.33e-98	0.630887	0.947	0.896	6.46e-94	8	Prdx1
Hells1	7.95e-128	0.621111	0.787	0.379	2.21e-123	8	Hells
Supt16	3.67e-143	0.619869	0.936	0.735	1.02e-138	8	Supt16
Pou5f11	1.36e-149	0.618454	0.595	0.166	3.79e-145	8	Pou5f1
Dek	4.66e-114	0.617435	0.904	0.674	1.29e-109	8	Dek
Cct31	3.92e-144	0.617072	0.948	0.786	1.09e-139	8	Cct3
Gsta41	1.13e-109	0.616961	0.793	0.433	3.15e-105	8	Gsta4
Set	9.98e-167	0.614994	0.975	0.866	2.77e-162	8	Set
Cct6a1	2.49e-146	0.612482	0.962	0.815	6.9e-142	8	Cct6a
Serbp11	1.82e-172	0.611424	0.984	0.937	5.06e-168	8	Serbp1
Hnrnpab	1.28e-160	0.605414	0.976	0.855	3.54e-156	8	Hnrnpab
Hspa41	1.59e-127	0.599306	0.944	0.758	4.42e-123	8	Hspa4
G3bp2	4.45e-101	0.596637	0.92	0.668	1.23e-96	8	G3bp2
Nr6a1	0	0.592929	0.582	0.086	0	8	Nr6a1
Cct21	2.63e-165	0.58822	0.975	0.892	7.3e-161	8	Cct2
Rrm21	2e-111	0.586313	0.765	0.366	5.56e-107	8	Rrm2
Utf11	6.55e-155	0.584727	0.585	0.151	1.82e-150	8	Utf1
Ddx21	1.77e-164	0.583013	0.762	0.29	4.92e-160	8	Ddx21
Hdgf1	1.18e-126	0.580132	0.956	0.767	3.28e-122	8	Hdgf
Paics1	6.4e-125	0.579456	0.923	0.621	1.78e-120	8	Paics
Ebna1bp21	6.15e-133	0.57702	0.879	0.485	1.71e-128	8	Ebna1bp2
Pa2g41	1.04e-114	0.572853	0.904	0.664	2.88e-110	8	Pa2g4
Ubr7	2.73e-123	0.569013	0.773	0.362	7.58e-119	8	Ubr7
Msh21	3.21e-130	0.568761	0.812	0.385	8.91e-126	8	Msh2
Phb2	8.03e-120	0.565193	0.935	0.712	2.23e-115	8	Phb2
Sall41	2.39e-256	0.563426	0.609	0.116	6.63e-252	8	Sall4
Nap1l1	2.56e-121	0.555239	0.92	0.642	7.09e-117	8	Nap1l1
Sinhcaf1	5.96e-171	0.553073	0.802	0.292	1.65e-166	8	Sinhcaf
Igf2bp1	9.89e-105	0.551464	0.898	0.588	2.75e-100	8	Igf2bp1
Gmnn1	3.18e-114	0.551169	0.802	0.4	8.83e-110	8	Gmnn
Apex1	1e-114	0.551091	0.871	0.527	2.79e-110	8	Apex1
Psat11	4.13e-116	0.54943	0.724	0.311	1.15e-111	8	Psat1
Hspe1	1.9e-122	0.548935	0.923	0.651	5.28e-118	8	Hspe1
Srpk1	5.48e-116	0.54567	0.892	0.558	1.52e-111	8	Srpk1
Sfpq	3.95e-114	0.544236	0.938	0.707	1.1e-109	8	Sfpq
Mrpl12	2.25e-110	0.544131	0.888	0.594	6.24e-106	8	Mrpl12
Gclm1	8.54e-110	0.543234	0.725	0.33	2.37e-105	8	Gclm
Rcc21	3.61e-112	0.542999	0.898	0.565	1e-107	8	Rcc2
Gng3	8e-187	0.54216	0.576	0.145	2.22e-182	8	Gng3
Cdca7	1.9e-146	0.539516	0.725	0.279	5.28e-142	8	Cdca7
Dnajc22	1.64e-130	0.537272	0.867	0.46	4.55e-126	8	Dnajc2
Hist1h1b1	5.88e-63	0.536357	0.805	0.502	1.63e-58	8	Hist1h1b
Anp32b	1.74e-120	0.536295	0.965	0.913	4.84e-116	8	Anp32b
Ccne1	7.19e-127	0.535143	0.703	0.282	2e-122	8	Ccne1
Mcm71	5.36e-126	0.534892	0.812	0.402	1.49e-121	8	Mcm7
Hmgb22	8.56e-88	0.53395	0.907	0.718	2.38e-83	8	Hmgb2
Exosc7	3.48e-125	0.531116	0.809	0.398	9.65e-121	8	Exosc7
Hnrnpu	3.86e-139	0.529623	0.97	0.887	1.07e-134	8	Hnrnpu
Lars1	4.72e-100	0.528323	0.848	0.502	1.31e-95	8	Lars
Pycr2	9.32e-84	0.527239	0.71	0.359	2.59e-79	8	Pycr2
Parp11	1.26e-119	0.526703	0.916	0.554	3.51e-115	8	Parp1
H2afz1	7.81e-113	0.525594	0.985	0.954	2.17e-108	8	H2afz
Tomm201	6.19e-126	0.523829	0.978	0.896	1.72e-121	8	Tomm20
Akr1b3	8.89e-135	0.523498	0.804	0.367	2.47e-130	8	Akr1b3
Gtpbp41	8.17e-114	0.520917	0.901	0.561	2.27e-109	8	Gtpbp4
Hist1h1a1	3.74e-118	0.518752	0.595	0.211	1.04e-113	8	Hist1h1a
Dkc11	4.15e-106	0.517925	0.83	0.427	1.15e-101	8	Dkc1
Mybbp1a1	1.54e-116	0.516264	0.843	0.452	4.28e-112	8	Mybbp1a
Fasn	1.72e-105	0.510314	0.758	0.378	4.77e-101	8	Fasn
Tomm5	7.44e-94	0.50951	0.917	0.669	2.06e-89	8	Tomm5
Bex2	5.04e-165	0.508707	0.771	0.261	1.4e-160	8	Bex2
Gnl31	9.99e-104	0.508453	0.882	0.564	2.77e-99	8	Gnl3
Acvr2b	2.02e-182	0.507156	0.731	0.228	5.61e-178	8	Acvr2b
Car4	0	0.50656	0.449	0.041	0	8	Car4
Snrpn	5.79e-172	0.503818	0.62	0.176	1.61e-167	8	Snrpn
Mcm5	4.01e-125	0.502551	0.728	0.309	1.11e-120	8	Mcm5
Dhx9	1.33e-107	0.502048	0.905	0.586	3.68e-103	8	Dhx9
Dhfr	7.43e-140	0.501751	0.709	0.271	2.06e-135	8	Dhfr
2810004N23Rik	5.08e-124	0.501133	0.827	0.406	1.41e-119	8	2810004N23Rik
Rtn1	0	3.19306	0.993	0.044	0	9	Rtn1
Ina	0	2.99397	0.993	0.068	0	9	Ina
Tubb3	0	2.85835	0.993	0.066	0	9	Tubb3
Stmn21	4.24e-234	2.66704	0.978	0.124	1.18e-229	9	Stmn2
Tubb2b	4.27e-95	2.64373	0.993	0.589	1.18e-90	9	Tubb2b
Igfbpl1	0	2.50834	0.856	0.022	0	9	Igfbpl1
Hoxb8	0	2.46182	0.899	0.059	0	9	Hoxb8
Map2	0	2.41615	0.978	0.08	0	9	Map2
Tagln3	0	2.13013	0.993	0.037	0	9	Tagln3
Mir124-2hg	0	2.10325	0.957	0.008	0	9	Mir124-2hg
Stmn3	0	2.09403	0.957	0.026	0	9	Stmn3
Ank3	3.46e-174	2.07714	0.978	0.184	9.59e-170	9	Ank3
Dcx	0	2.07484	0.978	0.008	0	9	Dcx
Runx1t1	8e-100	2.06085	0.935	0.318	2.22e-95	9	Runx1t1
Kif5c	2.95e-270	2.05577	1	0.112	8.19e-266	9	Kif5c
Hist3h2ba	6.06e-174	2.05261	0.993	0.191	1.68e-169	9	Hist3h2ba
Crmp1	8.89e-255	2.0345	0.993	0.118	2.47e-250	9	Crmp1
Elavl3	0	2.03114	1	0.037	0	9	Elavl3
Thsd7a	0	2.02291	0.899	0.069	0	9	Thsd7a
Tuba1a	1.53e-89	1.95487	1	0.822	4.26e-85	9	Tuba1a
Sox11	2.07e-85	1.90263	1	0.684	5.74e-81	9	Sox11
Meg31	2.78e-120	1.87688	0.921	0.185	7.72e-116	9	Meg3
Celf4	1.71e-179	1.7649	0.978	0.163	4.75e-175	9	Celf4
Ptprd1	1.16e-86	1.75503	0.878	0.253	3.23e-82	9	Ptprd
Mapt	2.88e-301	1.74654	0.856	0.064	8e-297	9	Mapt
Elavl2	0	1.73466	0.935	0.073	0	9	Elavl2
Lhx1	0	1.72318	0.424	0.006	0	9	Lhx1
Lamp5	0	1.69877	0.576	0.004	0	9	Lamp5
Nsg1	5.87e-124	1.69426	0.986	0.299	1.63e-119	9	Nsg1
Elavl4	0	1.68973	0.849	0.018	0	9	Elavl4
Pcsk1n	9.69e-256	1.68884	0.892	0.084	2.69e-251	9	Pcsk1n
Basp1	7.22e-86	1.67707	1	0.796	2e-81	9	Basp1
Mab21l2	0	1.67445	0.683	0.014	0	9	Mab21l2
Rab3c	0	1.67093	0.935	0.007	0	9	Rab3c
Hoxb9	8.94e-237	1.66436	0.813	0.075	2.48e-232	9	Hoxb9
Mllt11	2.14e-166	1.65253	0.986	0.196	5.95e-162	9	Mllt11
Nrxn3	2.18e-294	1.64631	0.647	0.033	6.06e-290	9	Nrxn3
Soga3	0	1.64553	0.978	0.027	0	9	Soga3
Dpysl4	0	1.64198	0.928	0.052	0	9	Dpysl4
Nrxn1	0	1.63734	0.799	0.027	0	9	Nrxn1
Nsg2	0	1.62098	0.957	0.027	0	9	Nsg2
Ncam1	3.59e-91	1.61418	0.993	0.508	9.96e-87	9	Ncam1
Hoxb6	0	1.61211	0.806	0.041	0	9	Hoxb6
Robo3	0	1.59998	0.424	0.004	0	9	Robo3
Ebf1	1.31e-61	1.59858	0.878	0.371	3.65e-57	9	Ebf1
Ebf3	9.56e-151	1.59595	0.712	0.087	2.65e-146	9	Ebf3
Bcl11b2	5.63e-119	1.59508	0.741	0.121	1.56e-114	9	Bcl11b
Podxl2	3.7e-127	1.5937	0.986	0.277	1.03e-122	9	Podxl2
Map1b	1.24e-59	1.59103	0.978	0.647	3.44e-55	9	Map1b
Dner	0	1.58957	0.942	0.023	0	9	Dner
Tubb2a	2.49e-104	1.57324	0.964	0.322	6.92e-100	9	Tubb2a
Sorbs2	0	1.56729	0.921	0.06	0	9	Sorbs2
Cd24a1	1.09e-103	1.56393	1	0.395	3.04e-99	9	Cd24a
Dpysl3	1.19e-97	1.55416	1	0.407	3.3e-93	9	Dpysl3
Fez1	1.01e-136	1.55223	0.957	0.222	2.81e-132	9	Fez1
Sox41	1.09e-74	1.54664	0.993	0.727	3.04e-70	9	Sox4
Gm17750	0	1.53273	0.827	0.005	0	9	Gm17750
Stmn12	1.08e-84	1.49168	1	0.866	3e-80	9	Stmn1
Nhlh2	0	1.49027	0.719	0.003	0	9	Nhlh2
Cdk5r1	0	1.47542	0.928	0.037	0	9	Cdk5r1
Sept3	5.61e-268	1.47182	0.95	0.096	1.56e-263	9	Sept3
Scrt1	0	1.46441	0.928	0.004	0	9	Scrt1
Aplp1	7.29e-140	1.44929	0.986	0.227	2.02e-135	9	Aplp1
Ly6h	1.89e-220	1.4454	0.791	0.073	5.23e-216	9	Ly6h
Myt1l	0	1.43365	0.799	0.004	0	9	Myt1l
Enc1	2.25e-95	1.42027	0.863	0.233	6.23e-91	9	Enc1
Neurod6	0	1.40117	0.547	0.001	0	9	Neurod6
Celf21	1.06e-119	1.40113	0.871	0.175	2.93e-115	9	Celf2
Nnat	4.54e-76	1.39281	1	0.585	1.26e-71	9	Nnat
Rufy3	2.35e-151	1.37957	0.971	0.204	6.51e-147	9	Rufy3
Hoxa9	4.81e-212	1.36958	0.885	0.101	1.34e-207	9	Hoxa9
Nrxn2	0	1.36891	0.935	0.044	0	9	Nrxn2
Pax2	0	1.36327	0.511	0.002	0	9	Pax2
Chl1	0	1.34842	0.511	0.011	0	9	Chl1
Tfap2b1	2.08e-131	1.34582	0.331	0.019	5.76e-127	9	Tfap2b
Hoxc131	2.06e-242	1.33659	0.899	0.083	5.73e-238	9	Hoxc13
Gm2694	2.14e-106	1.33579	0.446	0.046	5.95e-102	9	Gm2694
Cadps	0	1.33064	0.892	0.014	0	9	Cadps
Lhx5	0	1.32858	0.568	0.003	0	9	Lhx5
Snhg11	4.37e-11	1.32436	0.396	0.201	1.21e-06	9	Snhg11
Rundc3a	0	1.32123	0.935	0.024	0	9	Rundc3a
Hoxb7	2.39e-237	1.29174	0.849	0.08	6.62e-233	9	Hoxb7
Bcl11a	1.46e-57	1.28831	0.827	0.339	4.06e-53	9	Bcl11a
Rab3a	6.53e-181	1.28681	0.957	0.15	1.81e-176	9	Rab3a
Gria2	0	1.27982	0.899	0.047	0	9	Gria2
Gad2	0	1.2727	0.525	0.005	0	9	Gad2
Tlx3	0	1.27147	0.331	0.004	0	9	Tlx3
Plxna2	4.53e-125	1.26999	0.77	0.125	1.26e-120	9	Plxna2
Cnih2	5.72e-137	1.26726	0.914	0.185	1.59e-132	9	Cnih2
Nefl	4.95e-72	1.26703	0.489	0.079	1.37e-67	9	Nefl
Lhx1os	0	1.25593	0.432	0.005	0	9	Lhx1os
Gng31	2.44e-140	1.25281	0.899	0.164	6.78e-136	9	Gng3
Tshz2	1.19e-27	1.24703	0.741	0.402	3.29e-23	9	Tshz2
Slc1a2	0	1.23987	0.698	0.016	0	9	Slc1a2
Fign	7.88e-154	1.23718	0.683	0.078	2.19e-149	9	Fign
Hdgfl3	1.06e-103	1.23424	0.978	0.328	2.94e-99	9	Hdgfl3
Gdpd1	2.49e-184	1.22873	0.899	0.123	6.92e-180	9	Gdpd1
Nrcam1	0	1.22696	0.856	0.043	0	9	Nrcam
Gap43	1.02e-141	1.22592	0.633	0.07	2.83e-137	9	Gap43
Nefm	4.65e-208	1.22185	0.554	0.034	1.29e-203	9	Nefm
Dbn1	5.71e-84	1.21679	0.993	0.466	1.58e-79	9	Dbn1
Rmst	3.95e-293	1.21278	0.827	0.056	1.1e-288	9	Rmst
Gnao1	0	1.20968	0.885	0.045	0	9	Gnao1
Gm1673	1.4e-81	1.20596	0.978	0.486	3.89e-77	9	Gm1673
Pax8	0	1.20508	0.46	0.003	0	9	Pax8
Zic1	2.31e-34	1.20407	0.741	0.343	6.42e-30	9	Zic1
Cntn2	0	1.20364	0.504	0.007	0	9	Cntn2
Dpysl2	1.23e-76	1.19794	0.964	0.44	3.41e-72	9	Dpysl2
C130071C03Rik	0	1.19539	0.813	0.008	0	9	C130071C03Rik
Scg3	0	1.19302	0.871	0.007	0	9	Scg3
Pbx3	8.06e-53	1.19178	0.734	0.247	2.24e-48	9	Pbx3
Hoxb3	3.07e-120	1.1886	0.849	0.166	8.52e-116	9	Hoxb3
Hoxb2	2.95e-94	1.18264	0.892	0.238	8.2e-90	9	Hoxb2
Dnm3	1.88e-99	1.18086	0.777	0.16	5.23e-95	9	Dnm3
Mpped2	7.4e-42	1.18014	0.878	0.37	2.05e-37	9	Mpped2
Auts2	2.59e-56	1.17716	0.978	0.606	7.19e-52	9	Auts2
Pid1	1.1e-51	1.17136	0.683	0.207	3.06e-47	9	Pid1
Cdh2	7.35e-114	1.16435	0.964	0.24	2.04e-109	9	Cdh2
Ncan	0	1.16384	0.885	0.012	0	9	Ncan
Fnbp1l	1.55e-77	1.15341	0.993	0.569	4.29e-73	9	Fnbp1l
Lbx1	0	1.15245	0.698	0.003	0	9	Lbx1
Srrm3	0	1.14791	0.849	0.006	0	9	Srrm3
Syt1	0	1.14427	0.705	0.013	0	9	Syt1
Kif1b	1.94e-74	1.14173	0.978	0.524	5.37e-70	9	Kif1b
Elmod1	0	1.13746	0.683	0.008	0	9	Elmod1
Skor1	0	1.13734	0.604	0.003	0	9	Skor1
Gsk3b	8.86e-73	1.13717	0.993	0.632	2.46e-68	9	Gsk3b
Gpm6a	0	1.13671	0.856	0.009	0	9	Gpm6a
Ebf2	2.98e-91	1.13179	0.576	0.088	8.27e-87	9	Ebf2
Nxph1	0	1.12785	0.381	0.003	0	9	Nxph1
Celf3	0	1.12476	0.863	0.005	0	9	Celf3
Rbfox1	5.58e-256	1.11783	0.799	0.062	1.55e-251	9	Rbfox1
Nrn1	2.27e-155	1.11728	0.41	0.025	6.3e-151	9	Nrn1
Uncx	2.31e-216	1.11442	0.597	0.039	6.4e-212	9	Uncx
Syt11	6.74e-134	1.1111	0.878	0.161	1.87e-129	9	Syt11
Scn3a	0	1.10705	0.849	0.012	0	9	Scn3a
Grik2	0	1.10338	0.597	0.01	0	9	Grik2
Id41	8.11e-74	1.09626	0.647	0.134	2.25e-69	9	Id4
Cbfa2t3	1.11e-269	1.09273	0.691	0.043	3.07e-265	9	Cbfa2t3
Fstl5	0	1.08943	0.633	0.001	0	9	Fstl5
Bex22	3.96e-95	1.08853	0.964	0.286	1.1e-90	9	Bex2
Klc1	9.08e-105	1.08093	0.964	0.279	2.52e-100	9	Klc1
Ppp3ca	3.46e-66	1.07687	0.942	0.454	9.61e-62	9	Ppp3ca
Apc2	0	1.07519	0.878	0.015	0	9	Apc2
Scg5	0	1.07438	0.842	0.015	0	9	Scg5
Ank2	2.37e-91	1.07373	0.928	0.266	6.57e-87	9	Ank2
Tox3	1.46e-127	1.07003	0.662	0.088	4.04e-123	9	Tox3
Hist3h2a	1.76e-178	1.06134	0.878	0.118	4.88e-174	9	Hist3h2a
Scrt2	0	1.05495	0.791	0.003	0	9	Scrt2
Fam171b	7.81e-138	1.05227	0.856	0.142	2.17e-133	9	Fam171b
St8sia2	8.51e-243	1.05095	0.842	0.075	2.36e-238	9	St8sia2
Sbk1	2.14e-157	1.05015	0.921	0.154	5.93e-153	9	Sbk1
Zswim6	1.81e-137	1.04654	0.871	0.147	5.02e-133	9	Zswim6
Tmeff1	2.9e-81	1.03805	0.993	0.432	8.06e-77	9	Tmeff1
Cxadr1	4.07e-160	1.03797	0.921	0.143	1.13e-155	9	Cxadr
Slc17a6	0	1.03734	0.417	0.003	0	9	Slc17a6
Nav1	1.05e-93	1.02954	0.921	0.254	2.93e-89	9	Nav1
Atxn7l3b	1.34e-67	1.0217	1	0.808	3.71e-63	9	Atxn7l3b
Nova2	0	1.02082	0.863	0.022	0	9	Nova2
Apc	5.29e-79	1.02041	1	0.47	1.47e-74	9	Apc
Dpysl5	9.06e-297	1.01983	0.842	0.06	2.52e-292	9	Dpysl5
Top2b	9.59e-69	1.01675	1	0.669	2.66e-64	9	Top2b
1500004A13Rik	0	1.01626	0.863	0.043	0	9	1500004A13Rik
Akap9	2.83e-61	1.00949	0.978	0.671	7.86e-57	9	Akap9
Rab6b	9.74e-187	1.0093	0.791	0.087	2.7e-182	9	Rab6b
Jakmip2	0	1.00636	0.791	0.035	0	9	Jakmip2
Fzd3	2.39e-135	1.00536	0.899	0.171	6.64e-131	9	Fzd3
Ptbp2	3.32e-81	1.0024	0.957	0.361	9.2e-77	9	Ptbp2
Phyhipl	0	1.00137	0.82	0.021	0	9	Phyhipl
Acvr2a	9.15e-100	0.999479	0.77	0.152	2.54e-95	9	Acvr2a
Cep170	3.36e-75	0.999461	0.993	0.443	9.34e-71	9	Cep170
Mir124a-1hg	0	0.995197	0.799	0.003	0	9	Mir124a-1hg
Rbfox3	0	0.992853	0.827	0.006	0	9	Rbfox3
Cacna2d1	4.5e-18	0.992471	0.446	0.211	1.25e-13	9	Cacna2d1
Srrm4	0	0.992172	0.777	0.009	0	9	Srrm4
Ndn	1.61e-35	0.988393	0.784	0.376	4.46e-31	9	Ndn
Nell2	5.4e-192	0.988137	0.561	0.039	1.5e-187	9	Nell2
Xpr1	4.86e-127	0.986112	0.856	0.156	1.35e-122	9	Xpr1
Marcksl1	2.22e-68	0.985857	0.993	0.759	6.17e-64	9	Marcksl1
Hoxc9	1.87e-238	0.984635	0.755	0.061	5.2e-234	9	Hoxc9
Zbtb20	3.89e-61	0.984605	0.856	0.303	1.08e-56	9	Zbtb20
Ajap1	1.26e-159	0.982655	0.554	0.046	3.5e-155	9	Ajap1
Brsk2	0	0.982298	0.849	0.011	0	9	Brsk2
Csnk1e	1.36e-69	0.981201	0.986	0.576	3.76e-65	9	Csnk1e
Ttc3	6.13e-70	0.979453	1	0.856	1.7e-65	9	Ttc3
Cirbp	1.06e-63	0.978551	0.971	0.533	2.94e-59	9	Cirbp
Sall3	3.91e-147	0.976572	0.338	0.018	1.08e-142	9	Sall3
Hoxd11	2.87e-185	0.976501	0.784	0.083	7.96e-181	9	Hoxd11
Dcc	0	0.976252	0.626	0.017	0	9	Dcc
Edil3	1.76e-108	0.974239	0.547	0.067	4.89e-104	9	Edil3
Meis2	9.39e-08	0.973174	0.482	0.312	0.00260666	9	Meis2
Smarcc2	7.03e-91	0.972941	0.957	0.296	1.95e-86	9	Smarcc2
Pou2f2	0	0.968949	0.741	0.033	0	9	Pou2f2
Myt1	0	0.965392	0.727	0.003	0	9	Myt1
Rims2	7.69e-184	0.965355	0.835	0.098	2.13e-179	9	Rims2
Cadm4	5.7e-230	0.962637	0.856	0.08	1.58e-225	9	Cadm4
Mapk10	0	0.960252	0.777	0.014	0	9	Mapk10
Cpe	2.35e-81	0.958701	0.921	0.279	6.51e-77	9	Cpe
Hoxa101	9.76e-125	0.957938	0.799	0.126	2.71e-120	9	Hoxa10
Syt4	2.29e-164	0.957006	0.288	0.011	6.35e-160	9	Syt4
Kidins220	3.08e-92	0.956271	0.914	0.253	8.56e-88	9	Kidins220
Crabp11	1.01e-22	0.9538	0.482	0.172	2.8e-18	9	Crabp1
Hoxb5	1.27e-294	0.952573	0.82	0.056	3.52e-290	9	Hoxb5
Rnf227	6.86e-145	0.95242	0.82	0.123	1.9e-140	9	Rnf227
Cited21	1.67e-85	0.952373	0.914	0.246	4.64e-81	9	Cited2
Tspan13	1.23e-98	0.951818	0.914	0.225	3.41e-94	9	Tspan13
Ttc9b	0	0.951011	0.813	0.004	0	9	Ttc9b
Tnrc6c	4.67e-59	0.948509	0.971	0.527	1.3e-54	9	Tnrc6c
H3f3a	2.34e-75	0.945305	1	0.973	6.5e-71	9	H3f3a
Tspyl4	1.06e-180	0.945079	0.82	0.098	2.95e-176	9	Tspyl4
Ubqln2	1.11e-79	0.944728	0.935	0.325	3.08e-75	9	Ubqln2
Cacng4	2.95e-220	0.944505	0.763	0.066	8.2e-216	9	Cacng4
Gpm6b	3.97e-221	0.942729	0.82	0.075	1.1e-216	9	Gpm6b
Rnf165	2.87e-155	0.939477	0.82	0.115	7.95e-151	9	Rnf165
Tshz1	5e-58	0.938874	0.784	0.258	1.39e-53	9	Tshz1
Trim2	1.95e-162	0.936094	0.849	0.117	5.41e-158	9	Trim2
Actl6b	0	0.932889	0.784	0.002	0	9	Actl6b
Sez6	0	0.932721	0.396	0.003	0	9	Sez6
Kif5a	0	0.932496	0.82	0.032	0	9	Kif5a
Slc6a5	0	0.932219	0.446	0.001	0	9	Slc6a5
Pou3f2	0	0.930913	0.604	0.01	0	9	Pou3f2
Elmo1	2.31e-119	0.929076	0.698	0.103	6.41e-115	9	Elmo1
Dach1	6.65e-190	0.927623	0.669	0.058	1.85e-185	9	Dach1
Nbea	2.25e-84	0.924805	0.849	0.228	6.25e-80	9	Nbea
St18	0	0.924172	0.475	0.002	0	9	St18
Atat1	1.01e-95	0.924052	0.921	0.25	2.79e-91	9	Atat1
Pnmal2	2.99e-153	0.923697	0.842	0.118	8.3e-149	9	Pnmal2
Tnik	5.03e-225	0.920307	0.698	0.053	1.4e-220	9	Tnik
Khdrbs3	1.23e-49	0.920063	0.683	0.206	3.42e-45	9	Khdrbs3
Pou3f4	0	0.914643	0.518	0.007	0	9	Pou3f4
Tmeff2	1.3e-143	0.913162	0.633	0.068	3.62e-139	9	Tmeff2
Miat	0	0.911406	0.719	0.023	0	9	Miat
Ankrd12	1.82e-58	0.911191	0.942	0.436	5.05e-54	9	Ankrd12
Ntm	6.5e-93	0.909802	0.446	0.051	1.8e-88	9	Ntm
Neurod2	0	0.904217	0.345	0.001	0	9	Neurod2
Cttnbp2	3.12e-82	0.899549	0.741	0.158	8.66e-78	9	Cttnbp2
Akap6	0	0.897708	0.777	0.012	0	9	Akap6
Tcaf1	2.81e-70	0.897573	0.957	0.379	7.8e-66	9	Tcaf1
AC149090.1	9.46e-79	0.895358	0.935	0.291	2.62e-74	9	AC149090.1
Snap25	0	0.894941	0.784	0.013	0	9	Snap25
Asxl3	1.3e-109	0.892429	0.863	0.179	3.6e-105	9	Asxl3
Gfra1	8.88e-227	0.889998	0.612	0.039	2.46e-222	9	Gfra1
Slco5a1	0	0.885081	0.748	0.016	0	9	Slco5a1
Zfhx2	2.08e-189	0.884346	0.748	0.076	5.78e-185	9	Zfhx2
6330403K07Rik	1.88e-63	0.883873	0.964	0.408	5.21e-59	9	6330403K07Rik
Plppr3	1.39e-161	0.880568	0.863	0.12	3.86e-157	9	Plppr3
Gm3764	0	0.87957	0.77	0.004	0	9	Gm3764
Ddx5	7.79e-74	0.877968	1	0.902	2.16e-69	9	Ddx5
Chgb	0	0.875002	0.647	0.005	0	9	Chgb
Hoxc12	1.14e-182	0.872276	0.691	0.065	3.17e-178	9	Hoxc12
Mycbp2	1.32e-53	0.871423	0.986	0.612	3.67e-49	9	Mycbp2
Kifap3	2.68e-65	0.868222	0.964	0.43	7.45e-61	9	Kifap3
Ptms	7.62e-57	0.867152	1	0.885	2.11e-52	9	Ptms
Smarcd1	1.06e-65	0.865689	0.964	0.426	2.95e-61	9	Smarcd1
Dnaja1	1.03e-63	0.865235	0.971	0.518	2.86e-59	9	Dnaja1
Dock4	5.72e-109	0.86432	0.82	0.156	1.59e-104	9	Dock4
Tmx4	1.1e-57	0.860885	0.928	0.367	3.06e-53	9	Tmx4
Klhl35	0	0.858774	0.345	0.005	0	9	Klhl35
Hecw1	0	0.854303	0.691	0.006	0	9	Hecw1
Kif21a1	4.89e-91	0.853509	0.849	0.196	1.36e-86	9	Kif21a
Kif21b	2.49e-127	0.851967	0.827	0.139	6.92e-123	9	Kif21b
Zfp462	1.42e-60	0.850381	0.885	0.331	3.93e-56	9	Zfp462
Reep1	2.79e-114	0.849891	0.755	0.123	7.74e-110	9	Reep1
Pclo	2.18e-283	0.849176	0.727	0.044	6.04e-279	9	Pclo
Lmx1b	4.1e-222	0.849018	0.331	0.01	1.14e-217	9	Lmx1b
Nova1	1.52e-293	0.848173	0.489	0.017	4.23e-289	9	Nova1
Trp53i11	1.29e-151	0.847958	0.777	0.1	3.58e-147	9	Trp53i11
Cacna2d2	0	0.844189	0.633	0.028	0	9	Cacna2d2
Dusp8	0	0.843004	0.705	0.029	0	9	Dusp8
Cyth2	9.45e-66	0.84112	0.942	0.381	2.62e-61	9	Cyth2
Rbfox2	3.31e-58	0.84082	0.978	0.573	9.19e-54	9	Rbfox2
Zfp4281	1.62e-69	0.84076	0.921	0.318	4.49e-65	9	Zfp428
Cnr1	1.36e-284	0.840453	0.532	0.022	3.78e-280	9	Cnr1
Hoxa7	1.61e-187	0.839351	0.698	0.064	4.48e-183	9	Hoxa7
Pfn2	1.64e-53	0.83638	0.964	0.52	4.54e-49	9	Pfn2
Gnaq	2.2e-61	0.835713	0.935	0.418	6.1e-57	9	Gnaq
Slc32a1	0	0.83406	0.468	0.001	0	9	Slc32a1
Hmgb3	2.33e-54	0.833748	0.978	0.571	6.45e-50	9	Hmgb3
Gstm7	6.15e-237	0.831543	0.712	0.053	1.71e-232	9	Gstm7
Slitrk1	0	0.830115	0.576	0.01	0	9	Slitrk1
Trp53bp1	1.78e-73	0.827209	0.892	0.296	4.95e-69	9	Trp53bp1
Sfpq1	2.22e-52	0.827131	1	0.719	6.17e-48	9	Sfpq
Lsamp1	3.36e-96	0.826601	0.511	0.065	9.32e-92	9	Lsamp
Serf1	3.03e-59	0.824762	0.95	0.406	8.42e-55	9	Serf1
Gdi1	2.13e-69	0.823145	0.906	0.319	5.92e-65	9	Gdi1
Celf5	3.07e-268	0.822216	0.719	0.046	8.52e-264	9	Celf5
Tulp4	6.78e-58	0.821935	0.957	0.497	1.88e-53	9	Tulp4
Mex3a	5.36e-61	0.821922	0.921	0.37	1.49e-56	9	Mex3a
Pcdh9	7.47e-106	0.820162	0.612	0.085	2.07e-101	9	Pcdh9
Adgrg1	0	0.817445	0.719	0.025	0	9	Adgrg1
Tmem163	1.31e-284	0.817044	0.374	0.009	3.62e-280	9	Tmem163
Adgrl3	5.89e-68	0.814679	0.784	0.206	1.63e-63	9	Adgrl3
Ctnna2	0	0.808957	0.719	0.012	0	9	Ctnna2
Sh3bp5	1.41e-95	0.808491	0.712	0.133	3.92e-91	9	Sh3bp5
Sptbn2	0	0.808199	0.755	0.021	0	9	Sptbn2
Bach2	2.8e-93	0.807047	0.784	0.161	7.78e-89	9	Bach2
Hoxb4	1.52e-65	0.803134	0.777	0.207	4.21e-61	9	Hoxb4
Camta1	5.53e-54	0.802355	0.921	0.4	1.54e-49	9	Camta1
Rtn3	2.11e-49	0.802247	0.986	0.627	5.86e-45	9	Rtn3
Dennd5b	1.07e-79	0.801564	0.827	0.219	2.97e-75	9	Dennd5b
Tia1	9.06e-49	0.800408	0.971	0.565	2.52e-44	9	Tia1
Celsr2	6.3e-235	0.800042	0.741	0.058	1.75e-230	9	Celsr2
Thra	5.47e-46	0.799867	0.928	0.503	1.52e-41	9	Thra
Robo21	5.21e-40	0.798016	0.647	0.205	1.44e-35	9	Robo2
Jpt12	4.73e-50	0.796875	0.993	0.733	1.31e-45	9	Jpt1
Sgip1	7.4e-178	0.795267	0.741	0.075	2.05e-173	9	Sgip1
C530008M17Rik	6.28e-160	0.793713	0.806	0.103	1.74e-155	9	C530008M17Rik
Slc25a27	2.07e-101	0.79086	0.806	0.158	5.74e-97	9	Slc25a27
Agap1	1.99e-50	0.79057	0.777	0.283	5.53e-46	9	Agap1
Pabpn1	2.34e-61	0.789426	0.935	0.39	6.5e-57	9	Pabpn1
Rgmb	2.66e-59	0.788676	0.705	0.188	7.4e-55	9	Rgmb
Rian1	3.34e-92	0.788351	0.827	0.158	9.27e-88	9	Rian
Stmn4	0	0.787148	0.504	0.009	0	9	Stmn4
Csrnp3	2.9e-246	0.786752	0.655	0.041	8.04e-242	9	Csrnp3
Rbmx	1.29e-60	0.785444	0.964	0.382	3.58e-56	9	Rbmx
Pak3	1.48e-143	0.784959	0.669	0.077	4.1e-139	9	Pak3
Cmip	4.17e-56	0.784648	0.942	0.433	1.16e-51	9	Cmip
Lmo4	4.18e-38	0.783862	0.683	0.252	1.16e-33	9	Lmo4
Hnrnph3	1.86e-52	0.783636	0.986	0.557	5.17e-48	9	Hnrnph3
Gm26735	7.61e-106	0.780883	0.806	0.155	2.11e-101	9	Gm26735
Unc5c	1.87e-31	0.779314	0.41	0.108	5.18e-27	9	Unc5c
Adgrl21	6.19e-28	0.777132	0.777	0.366	1.72e-23	9	Adgrl2
Dpf1	9.64e-156	0.776332	0.741	0.088	2.68e-151	9	Dpf1
Tcf121	3.75e-18	0.776259	0.835	0.533	1.04e-13	9	Tcf12
Lrrc4b	0	0.776227	0.748	0.016	0	9	Lrrc4b
Camk2n2	1.14e-228	0.773076	0.741	0.06	3.15e-224	9	Camk2n2
9430053O09Rik	0	0.77289	0.583	0.012	0	9	9430053O09Rik
Epb41	1.69e-52	0.772367	0.928	0.401	4.69e-48	9	Epb41
Amer2	0	0.771779	0.698	0.025	0	9	Amer2
Astn1	0	0.771052	0.683	0.016	0	9	Astn1
Rbm4b	1.61e-67	0.770426	0.971	0.373	4.46e-63	9	Rbm4b
Malat1	2.7e-51	0.768645	1	0.958	7.5e-47	9	Malat1
St8sia4	3.95e-292	0.768303	0.54	0.022	1.1e-287	9	St8sia4
Calm21	4.52e-50	0.765852	1	0.862	1.25e-45	9	Calm2
Rere	3.37e-49	0.764887	0.899	0.457	9.36e-45	9	Rere
Acvr2b1	4.54e-77	0.764654	0.899	0.253	1.26e-72	9	Acvr2b
Nrp11	1.14e-36	0.763807	0.554	0.165	3.17e-32	9	Nrp1
Fam57b	0	0.759975	0.676	0.025	0	9	Fam57b
Hoxb13	5.77e-187	0.757337	0.525	0.034	1.6e-182	9	Hoxb13
Nr2f1	2.77e-160	0.757307	0.676	0.067	7.69e-156	9	Nr2f1
Lingo1	5.34e-135	0.757153	0.576	0.06	1.48e-130	9	Lingo1
Klhl24	4.58e-66	0.756745	0.935	0.328	1.27e-61	9	Klhl24
Ctxn1	5.76e-66	0.756642	0.878	0.279	1.6e-61	9	Ctxn1
Olfm1	9.03e-43	0.755787	0.54	0.147	2.51e-38	9	Olfm1
Maco1	1.71e-51	0.754275	0.964	0.505	4.74e-47	9	Maco1
Shd	1.71e-228	0.75333	0.763	0.062	4.75e-224	9	Shd
Bicd1	2.58e-150	0.752114	0.655	0.072	7.17e-146	9	Bicd1
Serpini1	0	0.749396	0.64	0.027	0	9	Serpini1
Nedd4l	3.6e-112	0.747628	0.799	0.143	9.99e-108	9	Nedd4l
Avl9	9.67e-78	0.747017	0.899	0.254	2.69e-73	9	Avl9
Mex3b	1.38e-60	0.746234	0.892	0.306	3.83e-56	9	Mex3b
Midn	5.2e-59	0.745306	0.892	0.343	1.44e-54	9	Midn
Slc24a5	8.92e-62	0.74483	0.935	0.354	2.48e-57	9	Slc24a5
Hipk2	8.02e-83	0.742485	0.799	0.19	2.23e-78	9	Hipk2
March1	0	0.740153	0.432	0.009	0	9	March1
Plcb1	4.53e-99	0.738772	0.554	0.074	1.26e-94	9	Plcb1
Satb1	1.72e-134	0.738472	0.712	0.095	4.77e-130	9	Satb1
Gabarapl2	3.31e-54	0.737315	0.978	0.525	9.17e-50	9	Gabarapl2
Gm26871	0	0.737137	0.504	0.001	0	9	Gm26871
Hdac2	2.94e-45	0.736023	0.957	0.628	8.15e-41	9	Hdac2
Tmem108	4.76e-187	0.735213	0.626	0.051	1.32e-182	9	Tmem108
Reln	2.04e-208	0.735081	0.468	0.023	5.67e-204	9	Reln
Sez6l2	0	0.73324	0.612	0.007	0	9	Sez6l2
0610010F05Rik	2.66e-85	0.732645	0.777	0.177	7.38e-81	9	0610010F05Rik
A330076H08Rik	7.04e-171	0.73224	0.647	0.06	1.95e-166	9	A330076H08Rik
Gng2	4.75e-48	0.732142	0.914	0.411	1.32e-43	9	Gng2
Fyn	1.17e-61	0.731196	0.885	0.294	3.24e-57	9	Fyn
Mir99ahg	5.01e-51	0.730452	0.849	0.287	1.39e-46	9	Mir99ahg
Zcchc18	3.85e-107	0.730404	0.791	0.14	1.07e-102	9	Zcchc18
Arhgap20	5.5e-122	0.730249	0.568	0.062	1.53e-117	9	Arhgap20
Gm14204	0	0.729264	0.482	0	0	9	Gm14204
Meis1	1.03e-23	0.727938	0.496	0.185	2.85e-19	9	Meis1
Tcf41	4.94e-09	0.724868	0.791	0.676	0.000137162	9	Tcf4
Add2	6.52e-273	0.723335	0.669	0.038	1.81e-268	9	Add2
H2afy2	4.13e-46	0.723046	0.978	0.586	1.15e-41	9	H2afy2
Msi1	1.83e-124	0.722996	0.763	0.118	5.07e-120	9	Msi1
Phf21b	0	0.722702	0.626	0.013	0	9	Phf21b
Spock1	0	0.72234	0.561	0.019	0	9	Spock1
Ctnnd2	0	0.721832	0.655	0.022	0	9	Ctnnd2
Prkar2b	6.6e-93	0.719904	0.698	0.13	1.83e-88	9	Prkar2b
Ccdc88a	3.33e-44	0.719627	0.986	0.583	9.25e-40	9	Ccdc88a
Chn1	8.65e-89	0.715451	0.827	0.193	2.4e-84	9	Chn1
Ssbp3	2.41e-48	0.713821	0.971	0.539	6.68e-44	9	Ssbp3
Abat	2.92e-76	0.713332	0.691	0.142	8.1e-72	9	Abat
Uchl1	1.6e-37	0.712271	0.827	0.361	4.43e-33	9	Uchl1
Cabp1	0	0.711627	0.496	0.016	0	9	Cabp1
Dynll2	5.01e-41	0.710991	0.95	0.507	1.39e-36	9	Dynll2
Cxxc4	8.59e-70	0.710823	0.791	0.198	2.38e-65	9	Cxxc4
Nav3	2.42e-93	0.710231	0.576	0.083	6.72e-89	9	Nav3
Shank1	0	0.708228	0.604	0.025	0	9	Shank1
Ckb	1.47e-34	0.708154	0.971	0.583	4.08e-30	9	Ckb
Smarce1	2.39e-55	0.707416	0.935	0.394	6.64e-51	9	Smarce1
Bcl7a	3.27e-71	0.70524	0.82	0.226	9.07e-67	9	Bcl7a
2700081O15Rik	5.7e-75	0.704117	0.827	0.219	1.58e-70	9	2700081O15Rik
Pgap1	7.22e-63	0.702657	0.619	0.141	2e-58	9	Pgap1
Atl1	8.55e-207	0.700913	0.698	0.058	2.37e-202	9	Atl1
Tmcc1	1.41e-69	0.699906	0.906	0.284	3.91e-65	9	Tmcc1
Lcorl	2.09e-41	0.699763	0.835	0.34	5.81e-37	9	Lcorl
Npdc1	4.77e-56	0.699333	0.878	0.313	1.32e-51	9	Npdc1
Daam1	1.9e-69	0.698816	0.842	0.236	5.28e-65	9	Daam1
Mapk8ip1	5.33e-145	0.698305	0.791	0.109	1.48e-140	9	Mapk8ip1
Mir9-3hg	0	0.698188	0.568	0.009	0	9	Mir9-3hg
Pnmal1	0	0.697108	0.626	0.007	0	9	Pnmal1
Kif3a	5.14e-45	0.695445	0.885	0.431	1.43e-40	9	Kif3a
Fam171a2	2.32e-79	0.693992	0.842	0.217	6.45e-75	9	Fam171a2
Mab21l1	1.88e-218	0.690806	0.46	0.022	5.23e-214	9	Mab21l1
Rnf187	2.37e-47	0.688786	0.964	0.673	6.58e-43	9	Rnf187
Adgrb3	1.17e-287	0.68796	0.59	0.027	3.26e-283	9	Adgrb3
Matr3	2.86e-48	0.687539	1	0.777	7.95e-44	9	Matr3
Evl	1.07e-49	0.687091	0.971	0.48	2.98e-45	9	Evl
Adcyap1	0	0.686615	0.309	0.004	0	9	Adcyap1
Pak7	0	0.685512	0.669	0.011	0	9	Pak7
Atp2b1	8.1e-19	0.685472	0.914	0.608	2.25e-14	9	Atp2b1
Asic1	0	0.685015	0.576	0.007	0	9	Asic1
Gm45768	0	0.684506	0.525	0.017	0	9	Gm45768
Frmd4a1	2.74e-54	0.683236	0.856	0.28	7.6e-50	9	Frmd4a
Bzw2	5.96e-44	0.682447	0.986	0.714	1.66e-39	9	Bzw2
Zfp536	4.3e-250	0.681247	0.561	0.029	1.19e-245	9	Zfp536
Pak1	6.42e-75	0.67966	0.791	0.195	1.78e-70	9	Pak1
mt-Rnr2	2.22e-46	0.679577	1	0.965	6.15e-42	9	mt-Rnr2
Lin7a	1.38e-280	0.679214	0.561	0.025	3.82e-276	9	Lin7a
Cadm1	3.24e-29	0.678721	0.763	0.336	8.99e-25	9	Cadm1
Gbx2	6.27e-238	0.678479	0.36	0.011	1.74e-233	9	Gbx2
Hoxb5os	1.07e-45	0.678255	0.504	0.114	2.97e-41	9	Hoxb5os
Zfand5	6.46e-45	0.677792	0.993	0.664	1.79e-40	9	Zfand5
Fgd4	1.92e-113	0.677243	0.64	0.089	5.33e-109	9	Fgd4
Cyfip2	1.57e-140	0.676629	0.633	0.07	4.37e-136	9	Cyfip2
Pantr1	0	0.676439	0.518	0.017	0	9	Pantr1
Zfp608	1.23e-57	0.676303	0.683	0.18	3.42e-53	9	Zfp608
Ap3b2	0	0.675944	0.662	0.02	0	9	Ap3b2
Lrrn3	0	0.674812	0.525	0.013	0	9	Lrrn3
Mapre2	2.5e-66	0.674777	0.791	0.228	6.93e-62	9	Mapre2
Wdr47	7.58e-107	0.674723	0.676	0.106	2.1e-102	9	Wdr47
Herc1	3.18e-48	0.672552	0.906	0.408	8.84e-44	9	Herc1
Camk2n1	9.7e-76	0.67154	0.655	0.13	2.69e-71	9	Camk2n1
Mapk8ip2	0	0.6715	0.683	0.019	0	9	Mapk8ip2
C130021I20Rik	0	0.671128	0.317	0.004	0	9	C130021I20Rik
Peg13	0	0.668753	0.683	0.03	0	9	Peg13
Ywhag	8.1e-45	0.668554	0.95	0.498	2.25e-40	9	Ywhag
Clcn4	1.45e-60	0.668535	0.863	0.274	4.02e-56	9	Clcn4
Apbb1	8.1e-103	0.668162	0.799	0.152	2.25e-98	9	Apbb1
Znrf1	2.18e-53	0.668071	0.799	0.281	6.04e-49	9	Znrf1
Usp22	1.45e-47	0.667129	0.964	0.521	4.02e-43	9	Usp22
Slc38a1	5.47e-39	0.665796	0.964	0.508	1.52e-34	9	Slc38a1
Phf14	6.69e-40	0.663974	0.942	0.546	1.86e-35	9	Phf14
Magi3	1.22e-44	0.66269	0.547	0.146	3.38e-40	9	Magi3
Samd14	5.94e-109	0.662295	0.77	0.131	1.65e-104	9	Samd14
Dclk1	5e-47	0.661533	0.921	0.373	1.39e-42	9	Dclk1
Apba2	0	0.661332	0.662	0.024	0	9	Apba2
Peli1	1.05e-46	0.660879	0.878	0.358	2.91e-42	9	Peli1
Tnrc18	9.04e-50	0.660568	0.856	0.309	2.51e-45	9	Tnrc18
4930402H24Rik	6.63e-75	0.660354	0.835	0.218	1.84e-70	9	4930402H24Rik
Smarca4	9.54e-42	0.657575	0.957	0.63	2.65e-37	9	Smarca4
Map6	0	0.657162	0.597	0.021	0	9	Map6
Marcks1	6.88e-41	0.656102	1	0.833	1.91e-36	9	Marcks
Atp1b12	7.69e-57	0.655888	0.647	0.153	2.14e-52	9	Atp1b1
Zfp60	1.49e-71	0.653717	0.77	0.197	4.13e-67	9	Zfp60
Ube2e3	1.31e-37	0.652957	0.971	0.665	3.64e-33	9	Ube2e3
Snap91	1.77e-254	0.652864	0.698	0.044	4.92e-250	9	Snap91
Mllt3	9.47e-48	0.652422	0.842	0.29	2.63e-43	9	Mllt3
Srgap3	7.41e-85	0.651886	0.698	0.133	2.06e-80	9	Srgap3
Pou4f1	5.89e-201	0.651881	0.259	0.006	1.63e-196	9	Pou4f1
Grin2b	0	0.651219	0.475	0.014	0	9	Grin2b
Epha5	8.28e-33	0.649812	0.266	0.047	2.3e-28	9	Epha5
Pou3f3	0	0.648789	0.547	0.016	0	9	Pou3f3
Pkia	4.85e-125	0.648058	0.655	0.085	1.35e-120	9	Pkia
Vangl2	9.33e-75	0.647744	0.806	0.205	2.59e-70	9	Vangl2
Lrrc49	1.38e-138	0.646085	0.727	0.094	3.82e-134	9	Lrrc49
Afap1	7.12e-46	0.645222	0.827	0.31	1.98e-41	9	Afap1
Rnd3	1.25e-17	0.644428	0.741	0.45	3.48e-13	9	Rnd3
Ube2d1	4.83e-66	0.643981	0.835	0.251	1.34e-61	9	Ube2d1
Idh1	2.63e-33	0.643597	0.849	0.43	7.3e-29	9	Idh1
Nsd21	1.61e-39	0.643274	0.935	0.483	4.47e-35	9	Nsd2
Tubb4a	2.72e-231	0.643186	0.59	0.035	7.55e-227	9	Tubb4a
Tspan5	3.42e-61	0.642822	0.777	0.22	9.5e-57	9	Tspan5
Gpr85	3.26e-230	0.642273	0.655	0.044	9.04e-226	9	Gpr85
Inpp5f	1.99e-63	0.639465	0.77	0.213	5.52e-59	9	Inpp5f
Irf2bpl	2.2e-40	0.639109	0.799	0.337	6.11e-36	9	Irf2bpl
Sobp	1.37e-70	0.63782	0.64	0.131	3.79e-66	9	Sobp
Synrg	4.16e-73	0.637	0.77	0.192	1.16e-68	9	Synrg
Nkain3	3.61e-144	0.636254	0.547	0.049	1e-139	9	Nkain3
Arhgap33	9.46e-191	0.635104	0.691	0.061	2.63e-186	9	Arhgap33
Nr2f2	1.32e-22	0.634856	0.676	0.299	3.68e-18	9	Nr2f2
Zbtb12	9.58e-69	0.634615	0.813	0.223	2.66e-64	9	Zbtb12
Prrxl1	0	0.634222	0.302	0.002	0	9	Prrxl1
Kif1a	2.66e-73	0.632739	0.77	0.175	7.38e-69	9	Kif1a
Spast	6.39e-49	0.63226	0.899	0.386	1.77e-44	9	Spast
Prdx2	3.02e-52	0.629791	1	0.944	8.39e-48	9	Prdx2
Ube2ql1	1.08e-211	0.628729	0.554	0.034	2.99e-207	9	Ube2ql1
Bmi1	1.45e-104	0.627857	0.77	0.136	4.03e-100	9	Bmi1
Ubn2	4.91e-38	0.626516	0.935	0.521	1.36e-33	9	Ubn2
Cnrip1	1.87e-137	0.626308	0.669	0.079	5.2e-133	9	Cnrip1
Baz2b	1.26e-35	0.626281	0.885	0.426	3.5e-31	9	Baz2b
Frmd4b	8.46e-104	0.62529	0.669	0.1	2.35e-99	9	Frmd4b
Cd200	3.49e-173	0.623599	0.583	0.046	9.68e-169	9	Cd200
Abi2	4.13e-64	0.623578	0.799	0.228	1.15e-59	9	Abi2
Tsg101	1.05e-44	0.623245	0.942	0.459	2.91e-40	9	Tsg101
Erbb4	3.94e-87	0.62254	0.331	0.029	1.09e-82	9	Erbb4
Trim37	3.42e-63	0.622394	0.863	0.269	9.49e-59	9	Trim37
Serinc1	1.37e-38	0.621536	0.964	0.587	3.8e-34	9	Serinc1
Sptan1	6.77e-38	0.621448	0.935	0.528	1.88e-33	9	Sptan1
Rapgef5	2.98e-71	0.620813	0.583	0.109	8.28e-67	9	Rapgef5
Ago1	6.91e-59	0.620336	0.669	0.173	1.92e-54	9	Ago1
Nxph4	5.92e-115	0.620071	0.612	0.074	1.64e-110	9	Nxph4
Homer2	5.33e-42	0.617357	0.59	0.173	1.48e-37	9	Homer2
Phip	5.88e-34	0.616221	0.957	0.64	1.63e-29	9	Phip
Plppr1	0	0.614224	0.561	0.021	0	9	Plppr1
Eif4g2	3.11e-50	0.614127	1	0.909	8.62e-46	9	Eif4g2
Hnrnpa0	6.76e-53	0.61218	1	0.906	1.88e-48	9	Hnrnpa0
Zfp638	1.27e-38	0.610745	0.971	0.564	3.51e-34	9	Zfp638
2900011O08Rik	2.8e-296	0.60994	0.583	0.025	7.77e-292	9	2900011O08Rik
Camsap2	1.19e-61	0.608993	0.827	0.25	3.3e-57	9	Camsap2
Rab11fip2	1.81e-57	0.60756	0.827	0.258	5.01e-53	9	Rab11fip2
Draxin	0	0.607123	0.496	0.008	0	9	Draxin
Efna51	1.56e-20	0.605281	0.547	0.231	4.33e-16	9	Efna5
Gdap1	0	0.605206	0.482	0.004	0	9	Gdap1
Spock3	1.01e-77	0.605135	0.424	0.055	2.81e-73	9	Spock3
Ppp2r2b1	2.17e-146	0.605066	0.496	0.039	6.02e-142	9	Ppp2r2b
Wasf1	2.48e-78	0.604792	0.77	0.175	6.89e-74	9	Wasf1
Lrrn1	5.15e-104	0.604668	0.561	0.071	1.43e-99	9	Lrrn1
Chga	0	0.604612	0.612	0.015	0	9	Chga
Cadm2	8.97e-212	0.604133	0.432	0.019	2.49e-207	9	Cadm2
Gabrb3	1.54e-255	0.60384	0.583	0.03	4.28e-251	9	Gabrb3
Ppp2r2c	0	0.60363	0.468	0.01	0	9	Ppp2r2c
Tox	7.54e-82	0.603429	0.54	0.084	2.09e-77	9	Tox
Sv2a	5.99e-161	0.603045	0.633	0.059	1.66e-156	9	Sv2a
Phactr1	0	0.60251	0.612	0.025	0	9	Phactr1
Wdr6	3.96e-58	0.602498	0.791	0.242	1.1e-53	9	Wdr6
Spen	2.82e-50	0.60106	0.885	0.339	7.83e-46	9	Spen
Smim18	0	0.600484	0.554	0.001	0	9	Smim18
Carhsp1	1.98e-36	0.600238	0.813	0.378	5.5e-32	9	Carhsp1
Rnd2	2.5e-61	0.599975	0.518	0.099	6.93e-57	9	Rnd2
Lcor	8.08e-88	0.599973	0.727	0.142	2.24e-83	9	Lcor
Nexmif	2.17e-106	0.599905	0.576	0.073	6.03e-102	9	Nexmif
R3hdm2	2.97e-39	0.599541	0.921	0.493	8.24e-35	9	R3hdm2
Lmtk3	9.12e-239	0.598606	0.626	0.038	2.53e-234	9	Lmtk3
Parp6	8.28e-122	0.597512	0.676	0.09	2.3e-117	9	Parp6
Nap1l2	1.08e-148	0.596918	0.525	0.044	2.99e-144	9	Nap1l2
Cacng2	0	0.596603	0.511	0.001	0	9	Cacng2
Atp1a3	0	0.596146	0.561	0.017	0	9	Atp1a3
Tle4	1.26e-30	0.595661	0.604	0.227	3.49e-26	9	Tle4
Snrpn1	2.09e-51	0.595203	0.705	0.199	5.8e-47	9	Snrpn
Arfgef3	5.56e-205	0.594497	0.482	0.026	1.54e-200	9	Arfgef3
Pafah1b3	6.63e-33	0.59385	0.964	0.712	1.84e-28	9	Pafah1b3
Wbp1	1.25e-43	0.591822	0.827	0.315	3.47e-39	9	Wbp1
Onecut2	0	0.591604	0.453	0.013	0	9	Onecut2
G3bp21	3.94e-36	0.591479	0.971	0.681	1.09e-31	9	G3bp2
Camsap1	2.16e-52	0.590862	0.835	0.291	5.98e-48	9	Camsap1
Lin7c	4.03e-39	0.590835	0.827	0.377	1.12e-34	9	Lin7c
Cers6	5.57e-62	0.590545	0.698	0.174	1.55e-57	9	Cers6
Tram1l1	1.9e-88	0.589376	0.64	0.107	5.28e-84	9	Tram1l1
Trim35	1.67e-39	0.589043	0.957	0.539	4.64e-35	9	Trim35
Alg2	4.55e-59	0.587514	0.734	0.196	1.26e-54	9	Alg2
Ntrk2	3.06e-87	0.587149	0.583	0.087	8.51e-83	9	Ntrk2
Kmt5b	7.46e-43	0.586872	0.806	0.319	2.07e-38	9	Kmt5b
Rev3l	2.52e-37	0.585776	0.835	0.37	6.99e-33	9	Rev3l
Tenm2	2.41e-199	0.585552	0.532	0.033	6.69e-195	9	Tenm2
Klhdc2	9.85e-36	0.5854	0.964	0.627	2.73e-31	9	Klhdc2
Dusp4	9.21e-92	0.584807	0.518	0.069	2.56e-87	9	Dusp4
Phlda1	6.57e-11	0.58468	0.468	0.246	1.82e-06	9	Phlda1
Myef2	5.57e-50	0.584137	0.856	0.323	1.55e-45	9	Myef2
Gdap1l1	0	0.584047	0.647	0.011	0	9	Gdap1l1
Ppp2r3a	1.64e-46	0.584042	0.619	0.177	4.55e-42	9	Ppp2r3a
Neto2	5.54e-91	0.583684	0.604	0.093	1.54e-86	9	Neto2
Tmem178b	0	0.582416	0.504	0.007	0	9	Tmem178b
Top1	1.42e-35	0.581759	0.986	0.811	3.94e-31	9	Top1
Cdh8	8.24e-116	0.581301	0.281	0.015	2.29e-111	9	Cdh8
Vstm2l	1.66e-291	0.580913	0.353	0.008	4.61e-287	9	Vstm2l
1700025G04Rik	5.34e-24	0.580368	0.763	0.388	1.48e-19	9	1700025G04Rik
Plxna4	1.69e-161	0.57887	0.46	0.03	4.7e-157	9	Plxna4
Olfm2	1.88e-221	0.578719	0.504	0.026	5.21e-217	9	Olfm2
Clasp1	2.57e-38	0.578367	0.849	0.384	7.14e-34	9	Clasp1
Uba1	2.86e-34	0.577063	0.95	0.564	7.93e-30	9	Uba1
Rsbn1	3.74e-42	0.573157	0.835	0.334	1.04e-37	9	Rsbn1
Cmpk1	4.33e-36	0.572433	0.921	0.544	1.2e-31	9	Cmpk1
Eif2s3y	1.85e-83	0.572242	0.64	0.113	5.13e-79	9	Eif2s3y
Rtl8a	3.09e-84	0.572178	0.712	0.139	8.57e-80	9	Rtl8a
Zfp329	9.05e-45	0.570069	0.82	0.299	2.51e-40	9	Zfp329
Sema6c	9.89e-106	0.569738	0.619	0.087	2.74e-101	9	Sema6c
Dpp6	7.37e-239	0.569584	0.59	0.034	2.05e-234	9	Dpp6
Syp	0	0.569202	0.518	0.009	0	9	Syp
Cdh13	1.84e-66	0.568915	0.309	0.034	5.12e-62	9	Cdh13
Unc79	0	0.568662	0.568	0.003	0	9	Unc79
Kalrn	1.74e-98	0.568092	0.597	0.087	4.82e-94	9	Kalrn
9330159F19Rik	0	0.567561	0.583	0.005	0	9	9330159F19Rik
Pgm2l1	1.33e-107	0.567253	0.619	0.085	3.68e-103	9	Pgm2l1
Fam20c	1.91e-164	0.567227	0.54	0.042	5.3e-160	9	Fam20c
Nudt3	8.24e-40	0.566057	0.863	0.4	2.29e-35	9	Nudt3
Xkr6	3.06e-109	0.565964	0.59	0.075	8.48e-105	9	Xkr6
Pcdh17	1.07e-22	0.564201	0.41	0.13	2.98e-18	9	Pcdh17
Dusp26	0	0.563084	0.439	0.009	0	9	Dusp26
Lrrc7	2.87e-241	0.560834	0.424	0.016	7.96e-237	9	Lrrc7
Slit2	5.4e-49	0.560693	0.597	0.146	1.5e-44	9	Slit2
Fam168a	3.5e-31	0.560544	0.755	0.333	9.71e-27	9	Fam168a
Chfr	7.1e-58	0.560124	0.741	0.209	1.97e-53	9	Chfr
Igsf8	5.3e-06	0.560011	0.496	0.316	0.147121	9	Igsf8
Eif4g3	5.04e-35	0.55996	0.871	0.44	1.4e-30	9	Eif4g3
Atcay	0	0.559938	0.568	0.009	0	9	Atcay
Tmem132a	3.2e-46	0.559852	0.691	0.22	8.87e-42	9	Tmem132a
Nol4	0	0.558593	0.518	0.005	0	9	Nol4
Cdh4	5.06e-79	0.558507	0.468	0.064	1.41e-74	9	Cdh4
Arid4b	1.99e-26	0.558087	0.928	0.633	5.53e-22	9	Arid4b
Dlgap4	1.57e-39	0.557615	0.906	0.421	4.37e-35	9	Dlgap4
Prox1	9.8e-125	0.557467	0.41	0.031	2.72e-120	9	Prox1
Zfp811	1.06e-162	0.557291	0.612	0.054	2.93e-158	9	Zfp811
Ppip5k2	2.35e-55	0.556369	0.755	0.225	6.53e-51	9	Ppip5k2
Ptprs	2.95e-32	0.556133	0.957	0.6	8.19e-28	9	Ptprs
Nfasc	1.32e-248	0.555111	0.54	0.026	3.65e-244	9	Nfasc
Nrep	2.91e-33	0.554554	0.957	0.505	8.08e-29	9	Nrep
Ube3a	3.43e-35	0.554276	1	0.749	9.51e-31	9	Ube3a
Dhx91	1.43e-31	0.553976	0.957	0.603	3.97e-27	9	Dhx9
Snap47	3.03e-30	0.553725	0.878	0.491	8.41e-26	9	Snap47
Dync1i2	2.17e-34	0.553627	0.935	0.564	6.02e-30	9	Dync1i2
Setbp1	3.96e-40	0.552818	0.763	0.273	1.1e-35	9	Setbp1
Tfap2a	1.03e-65	0.552299	0.273	0.027	2.85e-61	9	Tfap2a
Ccdc50	4.63e-33	0.551604	0.842	0.415	1.29e-28	9	Ccdc50
Macf1	5.2e-25	0.55119	0.978	0.717	1.44e-20	9	Macf1
Zfp821	1.53e-64	0.551134	0.748	0.193	4.25e-60	9	Zfp821
Rem2	0	0.551023	0.489	0.012	0	9	Rem2
Cpsf6	2.66e-33	0.550782	0.921	0.546	7.39e-29	9	Cpsf6
Gdf11	1.86e-92	0.550275	0.604	0.093	5.17e-88	9	Gdf11
Ilf2	6.65e-32	0.55007	0.986	0.68	1.85e-27	9	Ilf2
Fbxo11	3.65e-37	0.549236	0.849	0.384	1.01e-32	9	Fbxo11
Magi2	2.34e-99	0.548391	0.583	0.081	6.5e-95	9	Magi2
Ppp1r9a	8.56e-39	0.54792	0.748	0.277	2.38e-34	9	Ppp1r9a
1500011B03Rik	5.44e-40	0.54702	0.871	0.375	1.51e-35	9	1500011B03Rik
Apbb2	2.71e-31	0.545592	0.683	0.275	7.53e-27	9	Apbb2
Micu3	4.89e-64	0.544546	0.612	0.132	1.36e-59	9	Micu3
Epc2	4.93e-45	0.544393	0.827	0.307	1.37e-40	9	Epc2
Gprasp1	1.19e-32	0.542487	0.791	0.355	3.29e-28	9	Gprasp1
Taok3	1.37e-57	0.542266	0.676	0.172	3.79e-53	9	Taok3
Slc8a1	1.42e-69	0.542198	0.504	0.083	3.95e-65	9	Slc8a1
Ralyl	2.29e-109	0.542107	0.309	0.02	6.34e-105	9	Ralyl
Kdm1a	9.55e-30	0.54196	0.971	0.707	2.65e-25	9	Kdm1a
Wnk3	6.3e-68	0.541898	0.683	0.154	1.75e-63	9	Wnk3
Strbp	2.83e-34	0.541543	0.942	0.513	7.85e-30	9	Strbp
5330434G04Rik	0	0.540361	0.504	0.014	0	9	5330434G04Rik
Arglu1	3.81e-29	0.537868	0.978	0.674	1.06e-24	9	Arglu1
Vav3	2.99e-128	0.537176	0.568	0.06	8.3e-124	9	Vav3
Pja1	5.06e-45	0.536478	0.827	0.306	1.41e-40	9	Pja1
Maml3	1.87e-48	0.536179	0.612	0.163	5.2e-44	9	Maml3
Meis3	1.5e-121	0.535725	0.59	0.068	4.16e-117	9	Meis3
Kif2a	1.94e-31	0.535274	0.942	0.559	5.39e-27	9	Kif2a
Serp2	1.39e-89	0.534954	0.597	0.094	3.85e-85	9	Serp2
Gabbr1	3.78e-34	0.534901	0.719	0.288	1.05e-29	9	Gabbr1
Btbd9	1.56e-52	0.533067	0.705	0.209	4.33e-48	9	Btbd9
Nap1l5	1.27e-154	0.532009	0.518	0.04	3.52e-150	9	Nap1l5
Rab11b	2.52e-38	0.531349	0.863	0.392	6.98e-34	9	Rab11b
Fsd1l	1.46e-77	0.531271	0.633	0.121	4.06e-73	9	Fsd1l
B3gat1	0	0.530278	0.554	0.004	0	9	B3gat1
Lbh	2.71e-66	0.529763	0.683	0.149	7.51e-62	9	Lbh
Mtus2	2.42e-38	0.529741	0.374	0.078	6.7e-34	9	Mtus2
Ptprg	3.9e-24	0.529499	0.59	0.241	1.08e-19	9	Ptprg
Scn2a	0	0.528438	0.453	0.01	0	9	Scn2a
Kmt2a	4.85e-30	0.52625	0.906	0.529	1.35e-25	9	Kmt2a
Arl4c1	3.25e-52	0.524828	0.813	0.244	9.01e-48	9	Arl4c
Plcb4	4.95e-45	0.524793	0.547	0.14	1.37e-40	9	Plcb4
Tdg	5.01e-40	0.524216	0.813	0.342	1.39e-35	9	Tdg
Rcan2	1.26e-193	0.523774	0.388	0.017	3.51e-189	9	Rcan2
Hnrnph1	3.72e-30	0.523654	0.964	0.69	1.03e-25	9	Hnrnph1
Flywch1	2.68e-49	0.523432	0.82	0.285	7.43e-45	9	Flywch1
Gm37376	1.11e-50	0.522953	0.583	0.142	3.08e-46	9	Gm37376
Luc7l3	1.73e-29	0.522926	0.95	0.661	4.8e-25	9	Luc7l3
Zeb21	2.12e-34	0.522029	0.554	0.16	5.88e-30	9	Zeb2
Ddr11	1.88e-48	0.521756	0.532	0.128	5.23e-44	9	Ddr1
Hnrnpa2b1	4.15e-29	0.521341	1	0.845	1.15e-24	9	Hnrnpa2b1
Nkain4	7.6e-72	0.52061	0.475	0.071	2.11e-67	9	Nkain4
Gm44235	0	0.520514	0.54	0.006	0	9	Gm44235
Atp6v1b2	1.25e-41	0.520175	0.806	0.305	3.46e-37	9	Atp6v1b2
Klhl32	2.34e-275	0.520106	0.468	0.017	6.49e-271	9	Klhl32
Hoxc10	6.27e-73	0.519593	0.532	0.089	1.74e-68	9	Hoxc10
Gse1	7.52e-47	0.519511	0.561	0.146	2.09e-42	9	Gse1
mt-Cytb1	7.67e-29	0.518259	1	0.935	2.13e-24	9	mt-Cytb
Akap11	1.17e-33	0.518173	0.82	0.363	3.24e-29	9	Akap11
Lrp3	6.43e-114	0.516921	0.626	0.082	1.78e-109	9	Lrp3
Tanc2	2.01e-43	0.516215	0.626	0.18	5.57e-39	9	Tanc2
Tmem131l	2.89e-45	0.514219	0.748	0.243	8.03e-41	9	Tmem131l
Ahi1	7.78e-34	0.514019	0.705	0.268	2.16e-29	9	Ahi1
Spsb4	2.97e-79	0.513672	0.511	0.075	8.25e-75	9	Spsb4
mt-Rnr1	2.41e-32	0.51341	1	0.946	6.7e-28	9	mt-Rnr1
Clvs1	0	0.513252	0.41	0.006	0	9	Clvs1
Ntrk3	3.48e-124	0.512904	0.468	0.04	9.67e-120	9	Ntrk3
Ubb	1.03e-39	0.512232	1	0.952	2.87e-35	9	Ubb
Gm44286	0	0.511996	0.511	0.006	0	9	Gm44286
Abr	1.3e-56	0.511716	0.604	0.139	3.62e-52	9	Abr
Dnajb6	1.95e-30	0.511629	0.971	0.609	5.41e-26	9	Dnajb6
Cab39	1.07e-37	0.511497	0.885	0.395	2.97e-33	9	Cab39
Cbx3	1.38e-29	0.511306	0.978	0.738	3.83e-25	9	Cbx3
Arnt2	9.44e-129	0.510663	0.518	0.05	2.62e-124	9	Arnt2
Gramd1a	1.64e-39	0.509608	0.727	0.258	4.56e-35	9	Gramd1a
Zfp618	4.22e-40	0.50935	0.662	0.216	1.17e-35	9	Zfp618
Ttyh3	3.57e-44	0.508711	0.791	0.278	9.9e-40	9	Ttyh3
Gpr22	0	0.507624	0.381	0.002	0	9	Gpr22
Spock2	6.2e-69	0.507558	0.511	0.083	1.72e-64	9	Spock2
Ctbp1	1.85e-32	0.507107	0.921	0.538	5.12e-28	9	Ctbp1
Ppfia2	4.87e-251	0.506857	0.46	0.018	1.35e-246	9	Ppfia2
Dpf3	0	0.506732	0.496	0.015	0	9	Dpf3
Mcf2l	3.95e-168	0.506539	0.518	0.037	1.1e-163	9	Mcf2l
Srgap1	1.17e-36	0.506055	0.755	0.27	3.24e-32	9	Srgap1
Gm38071	2.12e-91	0.505812	0.489	0.061	5.88e-87	9	Gm38071
Spire1	3.63e-33	0.505724	0.784	0.325	1.01e-28	9	Spire1
Epc1	7.35e-43	0.505467	0.791	0.289	2.04e-38	9	Epc1
Cbarp	3.75e-92	0.505161	0.561	0.08	1.04e-87	9	Cbarp
Lingo2	3.22e-302	0.505142	0.381	0.009	8.94e-298	9	Lingo2
March9	3.19e-61	0.502963	0.705	0.172	8.86e-57	9	March9
Ddx17	2.33e-26	0.50276	0.935	0.623	6.46e-22	9	Ddx17
Dhx36	1.15e-27	0.502574	0.957	0.687	3.18e-23	9	Dhx36
Gprin1	0	0.50246	0.496	0.006	0	9	Gprin1
Atp13a2	1.77e-44	0.500217	0.698	0.221	4.92e-40	9	Atp13a2
Snx11	3.73e-63	0.500048	0.561	0.112	1.04e-58	9	Snx11
Cldn5	0	2.78817	0.922	0.011	0	10	Cldn5
Cdh5	0	2.52122	0.946	0.016	0	10	Cdh5
Egfl7	1.52e-138	2.42349	0.984	0.241	4.22e-134	10	Egfl7
Pecam1	1.57e-301	2.31681	0.922	0.073	4.35e-297	10	Pecam1
Ctla2a	0	2.14529	0.806	0.018	0	10	Ctla2a
Kdr	0	2.12534	0.922	0.019	0	10	Kdr
Ecscr	4.26e-198	2.10724	0.969	0.14	1.18e-193	10	Ecscr
Ramp2	1.02e-106	2.01773	0.899	0.245	2.83e-102	10	Ramp2
Cav1	0	1.90816	0.767	0.037	0	10	Cav1
Plvap	0	1.90213	0.767	0.036	0	10	Plvap
Emcn	0	1.84797	0.674	0.016	0	10	Emcn
Esam	0	1.80862	0.643	0.007	0	10	Esam
Cd93	0	1.75186	0.674	0.005	0	10	Cd93
Flt1	2.06e-217	1.69994	0.736	0.06	5.72e-213	10	Flt1
Cd34	6.05e-108	1.68338	0.713	0.124	1.68e-103	10	Cd34
Nts	0	1.67347	0.295	0.004	0	10	Nts
Gng111	1.76e-76	1.63286	0.969	0.436	4.87e-72	10	Gng11
Sparcl1	1.9e-52	1.58378	0.822	0.364	5.27e-48	10	Sparcl1
Plxnd1	0	1.58246	0.798	0.045	0	10	Plxnd1
S100a161	0	1.57429	0.814	0.039	0	10	S100a16
Vim2	5.11e-73	1.54934	1	0.823	1.42e-68	10	Vim
Icam2	0	1.53681	0.775	0.004	0	10	Icam2
Col4a11	5.02e-69	1.5056	1	0.624	1.39e-64	10	Col4a1
Gpihbp1	0	1.46617	0.636	0.001	0	10	Gpihbp1
Arhgap18	1.51e-221	1.45875	0.682	0.05	4.2e-217	10	Arhgap18
Nrp2	6.33e-105	1.43958	0.791	0.142	1.76e-100	10	Nrp2
Crip21	4.96e-106	1.42757	0.876	0.209	1.38e-101	10	Crip2
Col15a1	8.44e-171	1.42737	0.558	0.042	2.34e-166	10	Col15a1
Tspan18	1.04e-205	1.41582	0.891	0.099	2.89e-201	10	Tspan18
Igfbp31	5.92e-32	1.38976	0.729	0.306	1.64e-27	10	Igfbp3
Arhgap291	5.94e-82	1.37199	0.899	0.304	1.65e-77	10	Arhgap29
Aplnr	0	1.37193	0.512	0.002	0	10	Aplnr
Col4a21	1.15e-64	1.35216	0.977	0.577	3.2e-60	10	Col4a2
Aplp21	2.79e-66	1.34756	0.977	0.669	7.76e-62	10	Aplp2
Gimap6	0	1.34612	0.791	0.008	0	10	Gimap6
Itga61	1.93e-81	1.32777	0.822	0.228	5.36e-77	10	Itga6
Ets11	9.38e-100	1.32417	0.86	0.203	2.6e-95	10	Ets1
Mmrn1	0	1.31673	0.612	0.001	0	10	Mmrn1
Sh3bp51	1.27e-136	1.29758	0.822	0.132	3.51e-132	10	Sh3bp5
Stab1	0	1.29087	0.698	0.003	0	10	Stab1
Cavin2	1.42e-242	1.27432	0.605	0.033	3.93e-238	10	Cavin2
Lama4	1.76e-87	1.26901	0.93	0.279	4.88e-83	10	Lama4
Msn1	1.57e-69	1.26648	0.946	0.493	4.35e-65	10	Msn
Eng	6.78e-121	1.26292	0.798	0.138	1.88e-116	10	Eng
Gnas	1.12e-48	1.25768	1	0.969	3.1e-44	10	Gnas
Klhl4	0	1.24324	0.713	0.003	0	10	Klhl4
Rasip1	3.16e-268	1.23913	0.791	0.056	8.77e-264	10	Rasip1
Adgrl4	0	1.22861	0.698	0.002	0	10	Adgrl4
Cavin31	1.56e-61	1.21923	0.767	0.243	4.33e-57	10	Cavin3
Sptbn1	1.72e-64	1.21003	0.992	0.766	4.77e-60	10	Sptbn1
Lmo2	2.17e-293	1.20049	0.721	0.04	6.01e-289	10	Lmo2
Adgrf5	7.83e-249	1.19739	0.667	0.041	2.17e-244	10	Adgrf5
Sox18	0	1.13939	0.667	0.005	0	10	Sox18
Myct1	0	1.13628	0.76	0.002	0	10	Myct1
Klf22	2.98e-37	1.13243	0.682	0.243	8.27e-33	10	Klf2
Gnai2	8.19e-66	1.13134	1	0.879	2.27e-61	10	Gnai2
Tie1	0	1.11919	0.752	0.002	0	10	Tie1
N4bp3	2.22e-149	1.11575	0.775	0.099	6.17e-145	10	N4bp3
Cd92	1.97e-51	1.09518	0.907	0.395	5.46e-47	10	Cd9
Ppfibp1	3.02e-51	1.09248	0.907	0.372	8.39e-47	10	Ppfibp1
Ptprb	0	1.09154	0.667	0.016	0	10	Ptprb
Vamp5	3.84e-276	1.08603	0.659	0.035	1.07e-271	10	Vamp5
Prex2	1.13e-151	1.0847	0.713	0.081	3.15e-147	10	Prex2
Rapgef51	3.64e-115	1.08394	0.713	0.107	1.01e-110	10	Rapgef5
Clec14a	4.56e-175	1.08103	0.527	0.036	1.26e-170	10	Clec14a
Mmrn2	0	1.07899	0.698	0.032	0	10	Mmrn2
Apold1	0	1.06911	0.628	0.014	0	10	Apold1
Dusp2	0	1.06314	0.643	0.013	0	10	Dusp2
Prox11	1.71e-69	1.05399	0.318	0.033	4.75e-65	10	Prox1
Sox17	0	1.05394	0.62	0.01	0	10	Sox17
Mef2c	2.29e-91	1.05355	0.806	0.174	6.36e-87	10	Mef2c
Tm4sf1	7.35e-60	1.04712	0.636	0.142	2.04e-55	10	Tm4sf1
Elk3	2.41e-61	1.04496	0.822	0.285	6.69e-57	10	Elk3
Rasgrp3	0	1.04366	0.682	0.009	0	10	Rasgrp3
Trp53i111	7.12e-93	1.04352	0.643	0.102	1.98e-88	10	Trp53i11
Ehd2	1.25e-133	1.04153	0.698	0.091	3.47e-129	10	Ehd2
She	0	1.03475	0.705	0.022	0	10	She
Nrp12	2.63e-55	1.03468	0.636	0.164	7.31e-51	10	Nrp1
Abcg2	2.78e-44	1.02896	0.682	0.262	7.72e-40	10	Abcg2
Nfat5	2.31e-15	1.01553	0.729	0.431	6.41e-11	10	Nfat5
Ednrb	0	1.012	0.581	0.017	0	10	Ednrb
Tagln21	3.53e-41	1.00479	0.93	0.521	9.8e-37	10	Tagln2
Nmb	8.7e-69	0.998792	0.349	0.04	2.41e-64	10	Nmb
Rab11a	3.08e-39	0.988824	0.884	0.492	8.56e-35	10	Rab11a
Tmem255a	0	0.98448	0.496	0.011	0	10	Tmem255a
Junb1	5.63e-42	0.980146	0.674	0.222	1.56e-37	10	Junb
Ccdc85b	1.88e-53	0.979649	0.682	0.22	5.21e-49	10	Ccdc85b
Col18a1	9.58e-39	0.975425	0.953	0.626	2.66e-34	10	Col18a1
Prss23	2.07e-22	0.974868	0.419	0.137	5.75e-18	10	Prss23
Timp3	6.57e-47	0.973225	0.845	0.325	1.82e-42	10	Timp3
Gja4	1.7e-146	0.970689	0.295	0.012	4.71e-142	10	Gja4
Sncg	9.01e-250	0.968237	0.527	0.023	2.5e-245	10	Sncg
Bambi	1.99e-77	0.960731	0.605	0.109	5.52e-73	10	Bambi
Fkbp1a1	2.04e-54	0.956767	0.969	0.797	5.66e-50	10	Fkbp1a
Afap1l1	0	0.956168	0.705	0.03	0	10	Afap1l1
Pde8a	1.16e-221	0.953723	0.674	0.047	3.23e-217	10	Pde8a
Fxyd51	6.1e-121	0.953587	0.628	0.074	1.69e-116	10	Fxyd5
Ece1	2.2e-79	0.948828	0.767	0.185	6.1e-75	10	Ece1
Calcrl	0	0.947888	0.667	0.03	0	10	Calcrl
Fgd5	0	0.947188	0.705	0.028	0	10	Fgd5
Prcp	9.2e-60	0.946413	0.612	0.146	2.55e-55	10	Prcp
Rgcc	1.61e-31	0.943615	0.651	0.255	4.47e-27	10	Rgcc
Ets2	1.83e-55	0.934817	0.814	0.276	5.08e-51	10	Ets2
Mast41	4.11e-62	0.931158	0.775	0.241	1.14e-57	10	Mast4
Gm424181	2.17e-22	0.931132	1	1	6.01e-18	10	Gm42418
Pde4b	5.88e-186	0.922423	0.721	0.064	1.63e-181	10	Pde4b
2900026A02Rik	5.45e-186	0.921133	0.736	0.069	1.51e-181	10	2900026A02Rik
Syne1	3.44e-43	0.920404	0.426	0.089	9.54e-39	10	Syne1
Calm11	3.04e-47	0.920245	0.977	0.919	8.45e-43	10	Calm1
S100a131	1.93e-92	0.916068	0.798	0.169	5.37e-88	10	S100a13
Hspg2	9.82e-36	0.912263	0.736	0.361	2.73e-31	10	Hspg2
Robo4	0	0.906739	0.566	0.001	0	10	Robo4
Nfkbia	1.81e-31	0.896387	0.752	0.335	5.03e-27	10	Nfkbia
Tspan131	1.17e-52	0.89521	0.721	0.229	3.25e-48	10	Tspan13
Myo1b	2.71e-39	0.892473	0.837	0.466	7.53e-35	10	Myo1b
Kitl	2.74e-75	0.891314	0.512	0.079	7.62e-71	10	Kitl
Tinagl11	6.62e-169	0.889114	0.62	0.05	1.84e-164	10	Tinagl1
S1pr1	0	0.886935	0.667	0.018	0	10	S1pr1
Lamb11	1.5e-42	0.886779	0.884	0.439	4.16e-38	10	Lamb1
Tcf42	1.33e-38	0.880384	0.922	0.675	3.7e-34	10	Tcf4
Mir62362	3.56e-28	0.876398	0.915	0.654	9.88e-24	10	Mir6236
Ndrg1	2.82e-35	0.875675	0.581	0.177	7.84e-31	10	Ndrg1
Tcim	3.05e-66	0.872693	0.558	0.105	8.46e-62	10	Tcim
Ldb2	3.31e-159	0.871083	0.713	0.074	9.2e-155	10	Ldb2
Lcp1	0	0.870789	0.612	0.013	0	10	Lcp1
Flt4	0	0.867965	0.589	0.004	0	10	Flt4
Pon2	3.15e-69	0.865584	0.659	0.149	8.73e-65	10	Pon2
Kank3	2.12e-93	0.863178	0.674	0.116	5.89e-89	10	Kank3
Pcdh171	3.08e-34	0.855877	0.473	0.129	8.56e-30	10	Pcdh17
Itm2b2	9.66e-44	0.855676	0.992	0.822	2.68e-39	10	Itm2b
Ptp4a3	1.39e-23	0.854595	0.597	0.247	3.86e-19	10	Ptp4a3
Tgfb11	1.06e-70	0.853185	0.736	0.162	2.93e-66	10	Tgfb1
Abhd17a	6.39e-36	0.852124	0.845	0.504	1.77e-31	10	Abhd17a
Mgat4b	3.73e-66	0.852117	0.806	0.229	1.04e-61	10	Mgat4b
Lbp	0	0.84735	0.488	0.011	0	10	Lbp
Lxn	1.15e-48	0.843531	0.659	0.195	3.2e-44	10	Lxn
Sat12	4.5e-26	0.843216	0.659	0.261	1.25e-21	10	Sat1
Myzap	0	0.842493	0.636	0.018	0	10	Myzap
2810025M15Rik1	6.91e-17	0.839522	0.659	0.457	1.92e-12	10	2810025M15Rik
Adam10	1.55e-34	0.834584	0.899	0.478	4.3e-30	10	Adam10
Abca1	3.12e-65	0.833254	0.729	0.174	8.66e-61	10	Abca1
Ctsz1	9.46e-30	0.832912	0.884	0.599	2.63e-25	10	Ctsz
Col23a11	7.65e-28	0.832137	0.357	0.088	2.12e-23	10	Col23a1
Pgf	3.19e-13	0.831511	0.326	0.129	8.84e-09	10	Pgf
Plagl1	3.25e-38	0.829197	0.791	0.334	9.03e-34	10	Plagl1
Selenop1	1.34e-84	0.827914	0.612	0.102	3.71e-80	10	Selenop
Gap431	1.56e-105	0.827194	0.581	0.071	4.33e-101	10	Gap43
Efna1	9.84e-158	0.826588	0.628	0.056	2.73e-153	10	Efna1
Mpzl1	1.11e-33	0.824028	0.868	0.509	3.07e-29	10	Mpzl1
Raph1	1.4e-42	0.818131	0.752	0.296	3.89e-38	10	Raph1
Ipo11	9.39e-62	0.816421	0.752	0.223	2.61e-57	10	Ipo11
Hhex	3.54e-210	0.814011	0.55	0.031	9.83e-206	10	Hhex
Cav2	0	0.809538	0.566	0.014	0	10	Cav2
Cyyr1	0	0.805861	0.566	0.012	0	10	Cyyr1
Gngt2	2.48e-201	0.800962	0.667	0.05	6.89e-197	10	Gngt2
Tm6sf1	1.64e-230	0.799855	0.543	0.027	4.55e-226	10	Tm6sf1
Gimap1	0	0.799769	0.535	0.003	0	10	Gimap1
Plec	6.38e-48	0.796739	0.791	0.288	1.77e-43	10	Plec
Mfng	0	0.796107	0.612	0.017	0	10	Mfng
Anxa32	8.3e-32	0.793061	0.667	0.266	2.3e-27	10	Anxa3
Bik	1.05e-267	0.791755	0.574	0.026	2.92e-263	10	Bik
Acvrl1	6.57e-123	0.786143	0.628	0.072	1.82e-118	10	Acvrl1
Pcdh1	8.97e-217	0.784491	0.558	0.032	2.49e-212	10	Pcdh1
Arhgap31	4.12e-45	0.781439	0.744	0.272	1.14e-40	10	Arhgap31
Piezo2	6.9e-35	0.780811	0.698	0.255	1.92e-30	10	Piezo2
[truncated: 909 more rows]
