# Supplementary material for: Transcriptional profiling of mESC-derived tendon and fibrocartilage cell fate switch
Source: Nat Commun. 2021 Jul 9;12:4208. doi: 10.1038/s41467-021-24535-5 (PMC8270956; doi:10.1038/s41467-021-24535-5)
Supplement: Supplementary file 5 — Supplementary Data 2 [file 41467_2021_24535_MOESM5_ESM.xlsx]

## Sheet: Sheet1
	p_val	avg_logFC	pct.1	pct.2	p_val_adj
Igfbp7	7.6e-124	1.25626	0.606	0.215	2.11e-119
Dcn	3.17e-130	1.16289	0.76	0.389	8.81e-126
Col1a2	1.9e-282	1.11924	0.979	0.743	5.28e-278
Acta2	2.4e-42	1.09976	0.224	0.043	6.66e-38
Tagln	8.34e-58	1.03526	0.363	0.112	2.31e-53
Postn	1.37e-124	0.962623	0.862	0.569	3.81e-120
Parm1	6.28e-125	0.933214	0.494	0.088	1.74e-120
Col1a1	6.76e-233	0.923702	0.992	0.839	1.88e-228
Igf1	2.54e-104	0.91545	0.518	0.145	7.05e-100
Rflnb	6.7e-96	0.864063	0.76	0.499	1.86e-91
Lgals1	9.48e-240	0.84559	0.987	0.889	2.63e-235
Gng11	5.52e-98	0.840613	0.648	0.326	1.53e-93
Thbs2	1.43e-101	0.83031	0.648	0.287	3.97e-97
Tagln2	1.68e-86	0.826224	0.557	0.249	4.66e-82
Igfbp5	1.31e-74	0.779932	0.756	0.46	3.64e-70
Igfbp3	3.83e-70	0.771391	0.446	0.153	1.06e-65
Svil	1.46e-104	0.770018	0.671	0.321	4.05e-100
Col4a1	1.64e-109	0.768341	0.859	0.607	4.55e-105
Akap12	7.85e-71	0.759208	0.446	0.156	2.18e-66
Chodl	2.34e-66	0.751381	0.34	0.072	6.49e-62
Prrx1	2.31e-76	0.751295	0.477	0.169	6.4e-72
Dpysl3	5.8e-83	0.746638	0.552	0.229	1.61e-78
Col5a2	1.17e-157	0.743147	0.918	0.563	3.25e-153
Rspo3	2.88e-57	0.695442	0.402	0.15	8e-53
Col4a2	1.85e-92	0.679144	0.813	0.568	5.14e-88
Col3a1	8.91e-135	0.67433	0.98	0.913	2.47e-130
Mgp	6.78e-63	0.66649	0.902	0.851	1.88e-58
Tuba1a	3.54e-112	0.664535	0.9	0.661	9.83e-108
Myl9	1.31e-58	0.661946	0.44	0.179	3.63e-54
Marcks	4.09e-153	0.659815	0.953	0.771	1.13e-148
Tmsb4x	7.31e-143	0.655128	0.999	0.981	2.03e-138
Tubb2b	7.49e-91	0.631571	0.629	0.285	2.08e-86
Rbp1	2.78e-77	0.615595	0.763	0.478	7.71e-73
Plk2	1.35e-87	0.613961	0.758	0.441	3.76e-83
Aldh1a3	1.19e-76	0.609316	0.332	0.047	3.31e-72
Emp1	5.23e-81	0.60875	0.647	0.32	1.45e-76
Nid1	5.25e-97	0.604322	0.719	0.364	1.46e-92
Aspn	6.29e-48	0.602006	0.268	0.06	1.75e-43
Apod	2.91e-47	0.589862	0.317	0.099	8.09e-43
Lox	1.51e-55	0.565648	0.629	0.367	4.19e-51
Pdzd2	2.43e-66	0.535846	0.461	0.167	6.75e-62
Nr2f2	8.46e-60	0.535015	0.424	0.161	2.35e-55
Pde5a	7.6e-61	0.529734	0.471	0.187	2.11e-56
Mtch1	3.03e-114	0.52012	0.957	0.824	8.41e-110
Lama4	2.83e-65	0.512561	0.437	0.156	7.86e-61
Thbs4	1.65e-42	0.505364	0.168	0.009	4.57e-38
Vim	3.01e-94	0.502802	0.968	0.894	8.36e-90
Ckb	1.61e-39	0.492614	0.627	0.44	4.46e-35
Slit3	6.43e-53	0.486267	0.461	0.208	1.78e-48
S100a10	1.65e-34	0.484833	0.637	0.462	4.59e-30
Egfl6	2.93e-33	0.483792	0.176	0.033	8.12e-29
Nes	1.45e-52	0.476573	0.472	0.213	4.02e-48
Spp1	1.74e-17	0.476369	0.202	0.09	4.83e-13
Arid5b	8.61e-55	0.47429	0.54	0.279	2.39e-50
Gas6	4.27e-46	0.47275	0.451	0.201	1.19e-41
Filip1l	2e-53	0.471487	0.342	0.099	5.56e-49
Fbn1	2.56e-62	0.470901	0.653	0.365	7.09e-58
Nudt4	1.21e-45	0.470406	0.725	0.526	3.35e-41
Cyp1b1	3.18e-56	0.470068	0.275	0.047	8.81e-52
Fbn2	7.51e-63	0.468715	0.91	0.745	2.08e-58
Cdkn2b	2.67e-40	0.462074	0.171	0.015	7.42e-36
Tm4sf1	1.93e-53	0.461416	0.241	0.031	5.37e-49
S100a6	3.9e-36	0.459579	0.239	0.066	1.08e-31
Col8a1	3.76e-27	0.459353	0.561	0.38	1.04e-22
Eln	1.12e-33	0.459028	0.357	0.165	3.1e-29
Sept11	5.57e-78	0.458644	0.876	0.688	1.55e-73
Vcam1	9.51e-43	0.458031	0.358	0.146	2.64e-38
Lum	5.74e-39	0.458015	0.626	0.395	1.59e-34
Lhfpl2	2.46e-65	0.455572	0.379	0.102	6.84e-61
Ptn	0.275918	0.452756	0.517	0.526	1
Fbln5	3.22e-31	0.450623	0.449	0.253	8.94e-27
Basp1	1.08e-69	0.444191	0.887	0.728	3.01e-65
Anxa2	4.14e-62	0.442298	0.842	0.61	1.15e-57
Lrrc17	6.98e-55	0.439523	0.35	0.109	1.94e-50
Npr3	9.85e-42	0.439335	0.287	0.088	2.73e-37
Anxa3	1.98e-49	0.439329	0.371	0.13	5.5e-45
Ptprd	2.44e-28	0.438289	0.342	0.177	6.76e-24
Mfap2	3.02e-88	0.435971	0.953	0.852	8.39e-84
Tpm4	3.09e-66	0.434581	0.881	0.713	8.59e-62
Cst3	2.39e-57	0.432364	0.903	0.763	6.63e-53
Lhfp	1.26e-54	0.430094	0.56	0.274	3.5e-50
Rgl1	7.54e-58	0.427605	0.466	0.193	2.09e-53
Spats2l	4.13e-48	0.425842	0.703	0.464	1.15e-43
Tril	6.61e-44	0.42275	0.29	0.09	1.83e-39
Lamb1	2.09e-53	0.420589	0.544	0.274	5.81e-49
Cotl1	1.36e-43	0.412092	0.55	0.314	3.76e-39
Ogn	4.2e-40	0.410839	0.746	0.526	1.17e-35
Col6a3	9.47e-45	0.409899	0.636	0.385	2.63e-40
Lpar1	5.45e-42	0.406869	0.541	0.316	1.51e-37
Glipr2	1.08e-49	0.403304	0.526	0.262	3.01e-45
Olfml2b	5.56e-47	0.400978	0.355	0.119	1.54e-42
Epha7	6.36e-40	0.400129	0.448	0.226	1.77e-35
Tnc	2.5e-24	0.395052	0.588	0.427	6.93e-20
Ahnak	8.54e-38	0.395	0.579	0.372	2.37e-33
Fndc1	4.29e-32	0.388338	0.382	0.181	1.19e-27
Fhl2	5.07e-40	0.387109	0.263	0.075	1.41e-35
Sdc2	8.11e-38	0.385386	0.572	0.351	2.25e-33
1810037I17Rik	1.71e-26	0.381639	0.764	0.625	4.75e-22
Zfhx3	7.36e-36	0.3808	0.745	0.511	2.04e-31
Serpine2	3.6e-29	0.379746	0.711	0.547	9.99e-25
Cdkn2a	8.21e-29	0.379683	0.148	0.024	2.28e-24
Npdc1	4.02e-54	0.378742	0.404	0.136	1.12e-49
Gas1	3.51e-16	0.378568	0.454	0.315	9.75e-12
Fth1	9.17e-83	0.376963	0.991	0.99	2.55e-78
C1qtnf3	6.94e-24	0.375622	0.254	0.11	1.93e-19
mt-Cytb	5.14e-48	0.368329	0.993	0.963	1.43e-43
Klf6	2.72e-34	0.366909	0.472	0.263	7.56e-30
Ncam1	5.37e-45	0.364435	0.699	0.438	1.49e-40
Lamc1	7.43e-44	0.363675	0.534	0.283	2.06e-39
Arhgap31	4.85e-48	0.362185	0.417	0.169	1.34e-43
Tgfb1i1	8.52e-49	0.360222	0.38	0.145	2.36e-44
Fam210b	1.18e-31	0.358143	0.432	0.233	3.29e-27
Pls3	1.11e-41	0.357834	0.473	0.238	3.09e-37
Col5a1	2.12e-42	0.357667	0.803	0.644	5.88e-38
Bgn	2.82e-46	0.351935	0.941	0.851	7.82e-42
Ppp1r2	4.18e-26	0.348521	0.537	0.365	1.16e-21
Msmo1	4.54e-26	0.348516	0.617	0.44	1.26e-21
Pcolce	1.88e-42	0.348059	0.682	0.439	5.22e-38
Lrp1	6.79e-44	0.34727	0.745	0.518	1.88e-39
Snx7	2.3e-31	0.34644	0.325	0.148	6.38e-27
Meis2	1.78e-26	0.34636	0.389	0.203	4.94e-22
Zeb2	5.21e-22	0.346255	0.175	0.059	1.44e-17
Socs2	1.52e-29	0.345339	0.451	0.249	4.21e-25
Col6a2	2.13e-29	0.345278	0.469	0.283	5.91e-25
Timp1	2.54e-22	0.339882	0.377	0.221	7.04e-18
Dact1	1.19e-31	0.339232	0.306	0.131	3.31e-27
Wisp1	2.1e-35	0.337857	0.493	0.269	5.84e-31
Myl6	3.35e-46	0.336916	0.888	0.777	9.3e-42
Col26a1	4.54e-34	0.33472	0.653	0.443	1.26e-29
Flna	1.1e-33	0.33452	0.654	0.455	3.04e-29
Cyba	5.78e-32	0.334166	0.673	0.497	1.6e-27
Lama1	4.56e-36	0.33288	0.19	0.035	1.27e-31
Adam19	1.47e-48	0.33185	0.294	0.074	4.09e-44
Rgs2	4.84e-28	0.330298	0.299	0.13	1.34e-23
Jpt1	2.1e-39	0.327724	0.735	0.513	5.84e-35
Ahnak2	1.74e-28	0.326841	0.233	0.078	4.83e-24
Col18a1	1.48e-22	0.325688	0.687	0.542	4.1e-18
Cyp51	2.76e-25	0.325365	0.813	0.685	7.65e-21
Epha4	4.7e-17	0.325299	0.257	0.14	1.3e-12
Osr1	7.83e-37	0.324303	0.148	0.008	2.17e-32
G0s2	2.03e-21	0.324252	0.235	0.106	5.63e-17
Pdlim7	3.2e-41	0.323085	0.551	0.306	8.89e-37
Mxra7	1.69e-29	0.320586	0.484	0.29	4.68e-25
Itm2b	8.12e-40	0.32036	0.904	0.797	2.25e-35
Tfpi	1.18e-37	0.320258	0.411	0.189	3.27e-33
Pltp	3.86e-29	0.319685	0.293	0.122	1.07e-24
Chst2	1.82e-36	0.31947	0.36	0.155	5.05e-32
Actb	3.58e-67	0.316303	0.995	0.986	9.93e-63
Itgb5	1.23e-33	0.31587	0.539	0.321	3.42e-29
Abracl	1.28e-30	0.315481	0.765	0.605	3.56e-26
Crabp2	4.28e-16	0.313539	0.349	0.223	1.19e-11
Tubb4b	5.39e-31	0.312498	0.596	0.391	1.5e-26
Hic1	8.47e-39	0.310847	0.253	0.068	2.35e-34
Timp2	6.62e-34	0.309051	0.865	0.735	1.84e-29
Tpm1	2.79e-29	0.308079	0.961	0.94	7.74e-25
Plat	2.5e-47	0.307352	0.252	0.048	6.93e-43
Arpc5	2.53e-28	0.306245	0.684	0.495	7.02e-24
Naalad2	4.7e-33	0.305232	0.358	0.152	1.3e-28
Gxylt2	2.86e-34	0.304802	0.5	0.275	7.93e-30
Spry1	1.7e-35	0.304454	0.317	0.12	4.7e-31
Mfap4	5.44e-27	0.304453	0.855	0.767	1.51e-22
Cnn2	5.58e-25	0.302742	0.623	0.452	1.55e-20
Ank	5.19e-33	0.302331	0.277	0.099	1.44e-28
Ctsh	2.04e-34	0.301998	0.207	0.048	5.65e-30
Cnn3	1.01e-33	0.301708	0.786	0.612	2.81e-29
Itga1	5.53e-17	0.299069	0.277	0.152	1.54e-12
Msn	2.28e-22	0.298225	0.528	0.372	6.32e-18
Anxa1	2.11e-16	0.297779	0.181	0.081	5.85e-12
Col6a1	2.93e-23	0.296596	0.652	0.474	8.12e-19
Dusp6	1.46e-28	0.295749	0.383	0.195	4.05e-24
Ecscr	7.52e-38	0.294489	0.197	0.035	2.09e-33
Phldb2	8.82e-24	0.294264	0.485	0.311	2.45e-19
Cilp	4.6e-37	0.293687	0.155	0.011	1.28e-32
Nrp1	6.57e-29	0.293459	0.228	0.077	1.82e-24
Nnmt	2.06e-42	0.291328	0.177	0.014	5.71e-38
Lima1	4.22e-27	0.289374	0.585	0.403	1.17e-22
Ctsd	2.7e-19	0.288948	0.706	0.562	7.5e-15
Tubb6	1.21e-32	0.28751	0.289	0.107	3.36e-28
Fam198b	7.37e-29	0.286862	0.24	0.083	2.04e-24
Rnd3	2.04e-22	0.285905	0.574	0.41	5.66e-18
Sfrp2	1.37e-06	0.282846	0.163	0.106	0.0379247
Runx1t1	8.36e-24	0.281143	0.451	0.27	2.32e-19
Fstl1	1.51e-58	0.280063	0.986	0.954	4.18e-54
Lmna	5.11e-32	0.278839	0.723	0.536	1.42e-27
Spon1	9.68e-24	0.278227	0.147	0.036	2.69e-19
Pbx1	4.03e-21	0.27755	0.69	0.538	1.12e-16
Aplp1	1.38e-33	0.27743	0.274	0.094	3.82e-29
Tmem132c	1.79e-27	0.277189	0.221	0.075	4.96e-23
Cd34	1.79e-24	0.276551	0.194	0.065	4.96e-20
Rnase4	2.4e-37	0.274956	0.239	0.061	6.67e-33
Sptbn1	5.21e-28	0.274476	0.813	0.666	1.44e-23
Map1lc3a	5.56e-29	0.274176	0.737	0.577	1.54e-24
Maged2	2.79e-30	0.273446	0.881	0.777	7.75e-26
Adam10	9.87e-29	0.271995	0.585	0.38	2.74e-24
Ubc	9.27e-41	0.271466	0.935	0.854	2.57e-36
Ucp2	2.08e-29	0.270992	0.326	0.146	5.79e-25
Selenom	1.76e-30	0.270034	0.886	0.776	4.88e-26
Map1b	1.29e-57	0.269877	0.739	0.439	3.57e-53
Cxxc4	1.22e-29	0.269271	0.301	0.129	3.39e-25
Csrp2	1.7e-26	0.268772	0.876	0.789	4.72e-22
Cald1	1.12e-39	0.268665	0.99	0.971	3.11e-35
Tmsb10	3.75e-67	0.26762	0.991	0.975	1.04e-62
Jund	9.33e-11	0.26682	0.79	0.683	2.59e-06
Actg1	2.41e-53	0.265787	0.996	0.992	6.7e-49
Bicc1	1.05e-24	0.265387	0.594	0.405	2.92e-20
Slc25a5	1.9e-24	0.263776	0.771	0.628	5.27e-20
Sept7	2.32e-32	0.263565	0.952	0.902	6.44e-28
Sgk1	6.52e-28	0.263397	0.283	0.116	1.81e-23
Ccdc80	1.23e-22	0.263049	0.372	0.208	3.43e-18
Sh3kbp1	6.08e-35	0.263009	0.313	0.122	1.69e-30
Mmp14	1.67e-23	0.26209	0.713	0.534	4.62e-19
Tubb2a	1.61e-28	0.261564	0.39	0.202	4.48e-24
Add3	5.97e-26	0.261033	0.339	0.174	1.66e-21
Pdgfrb	1.08e-24	0.260473	0.411	0.236	2.99e-20
Olfml3	6.83e-22	0.260326	0.332	0.186	1.9e-17
Cgnl1	4.12e-21	0.259493	0.37	0.212	1.14e-16
Fjx1	2.21e-18	0.259142	0.454	0.302	6.13e-14
Fads1	1.54e-24	0.257628	0.551	0.361	4.29e-20
Ahr	3.68e-23	0.256906	0.181	0.057	1.02e-18
Arhgap28	6.92e-29	0.256869	0.542	0.33	1.92e-24
Ctsk	1.81e-34	0.255639	0.163	0.021	5.01e-30
Macf1	1.76e-26	0.255271	0.735	0.56	4.87e-22
Dbn1	4.81e-28	0.255013	0.59	0.373	1.34e-23
Hmgcs1	8.91e-18	0.254716	0.774	0.646	2.47e-13
H2afj	5.35e-22	0.254352	0.657	0.495	1.49e-17
Cd83	1.1e-28	0.254304	0.169	0.035	3.06e-24
Sh3bgrl3	1.92e-28	0.254128	0.885	0.776	5.32e-24
Sparc	1.34e-29	0.253936	0.99	0.983	3.72e-25
Fcgrt	1.24e-28	0.253889	0.238	0.084	3.43e-24
Flnc	3.09e-35	0.25321	0.328	0.134	8.57e-31
Gm38211	1.19e-33	0.253003	0.344	0.138	3.3e-29
Zeb1	3.08e-24	0.252161	0.502	0.324	8.55e-20
Ackr4	5.8e-34	0.250989	0.137	0.007	1.61e-29
Wls	2.29e-23	0.250961	0.613	0.431	6.35e-19
Gsn	1.36e-24	0.250935	0.576	0.381	3.77e-20
Arap1	2.08e-37	0.250842	0.212	0.047	5.77e-33
Fn1	2.29e-27	0.250774	0.975	0.951	6.36e-23
Robo2	1.14e-16	-0.250794	0.25	0.358	3.16e-12
Ugdh	3.91e-06	-0.250864	0.313	0.344	0.108569
Wfdc2	6.32e-26	-0.251245	0.062	0.159	1.75e-21
3110040N11Rik	2.87e-13	-0.25132	0.301	0.389	7.96e-09
Cpe	3.35e-10	-0.252108	0.337	0.403	9.31e-06
Hmgb2	4.06e-13	-0.252784	0.596	0.65	1.13e-08
Cox4i2	1.5e-14	-0.254698	0.13	0.217	4.17e-10
Hist1h1e	4.08e-15	-0.254988	0.528	0.589	1.13e-10
Sdc4	2.05e-16	-0.255288	0.186	0.288	5.69e-12
Flnb	2.62e-11	-0.255381	0.321	0.387	7.28e-07
Tpd52	5.04e-11	-0.25609	0.191	0.266	1.4e-06
Ldhb	3.11e-16	-0.25615	0.555	0.608	8.63e-12
Tram2	5.95e-12	-0.256616	0.212	0.295	1.65e-07
P4ha2	2.77e-15	-0.256917	0.758	0.795	7.68e-11
Bmpr1b	8.57e-42	-0.259415	0.064	0.199	2.38e-37
Auts2	5.61e-14	-0.261509	0.652	0.674	1.56e-09
Bcl11a	6.3e-15	-0.262881	0.378	0.471	1.75e-10
Id3	1.08e-14	-0.263124	0.689	0.74	2.99e-10
Lypd1	1.03e-23	-0.263734	0.046	0.129	2.87e-19
Fzd8	9.25e-16	-0.266128	0.227	0.326	2.57e-11
Eif3h	3.61e-31	-0.266498	0.882	0.902	1e-26
Aldoc	4.78e-15	-0.267521	0.193	0.295	1.33e-10
Synpo	1.25e-22	-0.268079	0.191	0.316	3.48e-18
Thsd4	1.5e-30	-0.269728	0.082	0.201	4.16e-26
Bmp5	3.89e-16	-0.270378	0.277	0.382	1.08e-11
Wsb1	7.22e-15	-0.271162	0.629	0.672	2e-10
Uncx	2.84e-38	-0.273156	0.032	0.132	7.89e-34
Snai1	6.95e-18	-0.27355	0.169	0.272	1.93e-13
Fam162a	3.48e-25	-0.273807	0.925	0.953	9.67e-21
Adamtsl1	7.67e-14	-0.27627	0.347	0.439	2.13e-09
Higd1a	1.62e-23	-0.27923	0.738	0.822	4.5e-19
Mbnl1	6.67e-05	-0.279603	0.366	0.385	1
Ier2	5.27e-15	-0.279937	0.583	0.63	1.46e-10
Eno1	9.9e-34	-0.279992	0.884	0.934	2.75e-29
Sap30	1.01e-18	-0.281527	0.26	0.375	2.8e-14
Lman1	6.24e-25	-0.286741	0.871	0.893	1.73e-20
Kif21a	1.91e-28	-0.287339	0.08	0.193	5.31e-24
Sema6a	1.04e-19	-0.291882	0.272	0.387	2.9e-15
Lbhd2	8.64e-62	-0.29507	0.007	0.101	2.4e-57
Slc2a1	1.98e-20	-0.297097	0.542	0.653	5.48e-16
Hmga2	1.81e-24	-0.297359	0.789	0.828	5.03e-20
Chd7	1.26e-30	-0.302242	0.16	0.305	3.5e-26
Apbb2	3.02e-18	-0.302257	0.245	0.347	8.38e-14
Tnfaip8	4.05e-20	-0.302302	0.607	0.686	1.12e-15
2410006H16Rik	5.87e-24	-0.302463	0.853	0.88	1.63e-19
Cyp26b1	1.01e-50	-0.304299	0.057	0.204	2.81e-46
Rab28	2.02e-29	-0.307057	0.418	0.55	5.61e-25
Ets2	4e-22	-0.30764	0.297	0.426	1.11e-17
Mef2c	3.03e-08	-0.307842	0.203	0.261	0.000841999
Pkdcc	7.93e-25	-0.310963	0.603	0.701	2.2e-20
Sertad4	9.94e-13	-0.312648	0.406	0.465	2.76e-08
Runx1	2.9e-17	-0.312777	0.296	0.4	8.04e-13
Anp32a	1.63e-32	-0.313508	0.805	0.825	4.53e-28
Eif4ebp1	4.02e-09	-0.313739	0.578	0.611	0.000111488
Creb5	1.82e-11	-0.316762	0.152	0.225	5.05e-07
Unc5c	1.07e-30	-0.317071	0.126	0.261	2.98e-26
Ptma	8.88e-100	-0.319105	0.995	0.997	2.46e-95
Car9	4.85e-33	-0.319451	0.031	0.121	1.35e-28
Fgfr1	7.86e-24	-0.32068	0.67	0.736	2.18e-19
Ndnf	1.15e-22	-0.321028	0.418	0.581	3.19e-18
Rarg	2.57e-21	-0.322422	0.304	0.409	7.12e-17
Snhg1	2.2e-21	-0.322758	0.72	0.767	6.12e-17
Mthfd2	7.29e-13	-0.323462	0.201	0.285	2.02e-08
Gng2	1.01e-24	-0.324087	0.379	0.502	2.81e-20
Lpin2	2.36e-18	-0.326848	0.506	0.591	6.54e-14
Igf2	6.25e-27	-0.327654	0.553	0.655	1.73e-22
Trps1	9.19e-31	-0.336684	0.694	0.756	2.55e-26
Jdp2	9.78e-24	-0.337384	0.216	0.339	2.71e-19
Pgk1	1.34e-41	-0.343935	0.946	0.974	3.72e-37
Npm1	4.89e-89	-0.346258	0.981	0.988	1.36e-84
Bnip3l	2.24e-32	-0.3514	0.611	0.711	6.21e-28
Foxd1	4.72e-37	-0.353833	0.282	0.475	1.31e-32
Daam2	1.18e-17	-0.354718	0.248	0.35	3.27e-13
Tcf4	5.83e-12	-0.35482	0.759	0.763	1.62e-07
Crispld1	1.74e-22	-0.359118	0.383	0.513	4.84e-18
Pfkp	8.41e-27	-0.359479	0.227	0.369	2.33e-22
Ypel2	7.62e-60	-0.361862	0.091	0.276	2.12e-55
Cd24a	4.34e-23	-0.373604	0.36	0.468	1.2e-18
Gas5	4.42e-64	-0.375846	0.95	0.978	1.23e-59
Ptch1	4.11e-39	-0.376349	0.581	0.731	1.14e-34
Fgfr2	1.56e-36	-0.376851	0.149	0.304	4.33e-32
2010111I01Rik	1.71e-36	-0.378193	0.403	0.561	4.74e-32
Chad	2.99e-72	-0.379798	0.023	0.163	8.29e-68
Hbb-bs	0.0397901	-0.380269	0.141	0.166	1
Igsf3	1.89e-25	-0.386795	0.462	0.568	5.23e-21
Creb3l2	3.03e-36	-0.387147	0.559	0.661	8.4e-32
Ndrg2	6.06e-56	-0.392112	0.116	0.309	1.68e-51
Rap2c	7.31e-27	-0.392348	0.361	0.475	2.03e-22
Tceal3	8.65e-51	-0.399356	0.127	0.31	2.4e-46
Ero1l	5.83e-25	-0.402816	0.612	0.712	1.62e-20
Ezr	5.16e-37	-0.410416	0.208	0.375	1.43e-32
Mecom	2.35e-95	-0.412716	0.056	0.275	6.53e-91
Asb4	6.31e-45	-0.412744	0.058	0.193	1.75e-40
Fabp5	1.52e-34	-0.418953	0.896	0.928	4.22e-30
Thbs1	3.11e-12	-0.421491	0.264	0.343	8.63e-08
Col14a1	1.9e-43	-0.434064	0.598	0.759	5.28e-39
Peg10	4.11e-26	-0.444088	0.207	0.334	1.14e-21
Cdkn1c	2.15e-40	-0.462273	0.911	0.94	5.96e-36
Cspg4	8.2e-44	-0.468705	0.166	0.339	2.28e-39
AI646519	3.19e-99	-0.470954	0.052	0.267	8.86e-95
Asns	8.4e-18	-0.485305	0.259	0.359	2.33e-13
Foxp2	4.55e-44	-0.488452	0.317	0.505	1.26e-39
H19	9.71e-27	-0.489518	0.634	0.691	2.7e-22
Ankrd37	6.22e-33	-0.493315	0.264	0.422	1.73e-28
Id4	1.24e-65	-0.496372	0.124	0.336	3.44e-61
Prelp	2.8e-86	-0.49689	0.027	0.193	7.78e-82
Sema3c	4e-42	-0.502721	0.288	0.482	1.11e-37
Ivns1abp	1.95e-52	-0.507007	0.375	0.558	5.42e-48
Lpar4	3.9e-47	-0.509644	0.244	0.426	1.08e-42
Rtl3	7.37e-90	-0.513411	0.075	0.298	2.05e-85
Tfrc	2.88e-45	-0.526934	0.267	0.458	7.98e-41
Capn6	2.62e-65	-0.530621	0.194	0.422	7.26e-61
Rflna	4.2e-92	-0.532195	0.103	0.349	1.16e-87
Fibin	3.35e-42	-0.534535	0.679	0.766	9.31e-38
Susd5	1.42e-120	-0.539631	0.005	0.166	3.94e-116
Adgrg6	2.2e-80	-0.541488	0.075	0.282	6.09e-76
Sorbs2	2.12e-89	-0.55033	0.025	0.19	5.87e-85
Fgfrl1	9.91e-68	-0.577137	0.402	0.608	2.75e-63
Pax9	2.06e-74	-0.580041	0.252	0.512	5.72e-70
Sox6	2.18e-97	-0.594813	0.077	0.312	6.06e-93
Dlk1	1.66e-65	-0.607854	0.791	0.917	4.62e-61
Ndufa4l2	4.1e-44	-0.609243	0.459	0.625	1.14e-39
Ctgf	2.73e-36	-0.630252	0.352	0.504	7.58e-32
Sox5	1.36e-106	-0.648026	0.127	0.405	3.78e-102
Cnmd	4.58e-88	-0.650891	0.023	0.182	1.27e-83
Id1	4.82e-67	-0.698967	0.412	0.626	1.34e-62
Fmod	2.67e-66	-0.718729	0.502	0.705	7.41e-62
Itm2a	5.07e-67	-0.734999	0.692	0.838	1.41e-62
Plod2	6.98e-110	-0.744086	0.844	0.945	1.94e-105
Pcp4	3.51e-100	-0.770478	0.089	0.34	9.74e-96
Col11a2	1.44e-117	-0.774796	0.012	0.187	3.99e-113
Stk26	7.18e-112	-0.800648	0.203	0.498	1.99e-107
Hapln1	8.66e-42	-0.856161	0.05	0.17	2.4e-37
Col11a1	1.23e-141	-1.06034	0.738	0.93	3.42e-137
Col9a2	4.17e-164	-1.09508	0.482	0.786	1.16e-159
Acan	5.09e-195	-1.09836	0.036	0.348	1.41e-190
Sox9	1.41e-180	-1.19854	0.331	0.708	3.92e-176
Hbb-y	0.32426	-1.21938	0.145	0.157	1
Pax1	3.91e-145	-1.23412	0.097	0.414	1.08e-140
Wwp2	7.75e-247	-1.46977	0.273	0.724	2.15e-242
Col9a3	4.75e-240	-1.52394	0.322	0.777	1.32e-235
Matn4	0	-1.58359	0.174	0.772	0
Col9a1	0	-1.88447	0.18	0.784	0
Col2a1	0	-2.22383	0.432	0.947	0
