# Supplementary material for: Transcriptional profiling of mESC-derived tendon and fibrocartilage cell fate switch
Source: Nat Commun. 2021 Jul 9;12:4208. doi: 10.1038/s41467-021-24535-5 (PMC8270956; doi:10.1038/s41467-021-24535-5)
Supplement: Supplementary file 6 — Supplementary Data 3 [file 41467_2021_24535_MOESM6_ESM.xlsx]

## Sheet: 2020-04-25_somite.markers
Supplementary dataset 3: Differentially expressed genes for each cluster identified from single cell RNA sequencing of mESC-derived paraxial mesoderm cells.
Adjusted p values were calculated based on general linear model and negative binomial distribution fits followed by likelihood ratio testing.
	p_val	avg_logFC	pct.1	pct.2	p_val_adj	cluster	gene
Rbp4	1.87894e-168	1.14554	0.46	0.14	4.87322e-164	0	Rbp4
Car4	0	1.12824	0.876	0.335	0	0	Car4
Flt1	0	0.958234	0.893	0.369	0	0	Flt1
Igfbp2	0	0.940086	0.989	0.748	0	0	Igfbp2
Mdk	0	0.891369	0.997	0.8	0	0	Mdk
Tmprss2	0	0.79388	0.79	0.251	0	0	Tmprss2
Emb	2.3363e-225	0.793461	0.91	0.551	6.05942e-221	0	Emb
Spink1	2.52591e-197	0.790431	0.767	0.32	6.55119e-193	0	Spink1
Peg3	2.65865e-193	0.77588	0.865	0.533	6.89546e-189	0	Peg3
Epcam	3.06003e-109	0.77051	0.733	0.495	7.9365e-105	0	Epcam
Ptprk	7.19144e-297	0.770129	0.816	0.372	1.86517e-292	0	Ptprk
Col4a1	5.20937e-231	0.769801	0.942	0.596	1.3511e-226	0	Col4a1
Flrt3	9.95125e-254	0.769799	0.793	0.351	2.58096e-249	0	Flrt3
Slc16a1	6.99492e-225	0.738241	0.886	0.532	1.8142e-220	0	Slc16a1
Ifitm1	9.28708e-222	0.736824	0.922	0.573	2.4087e-217	0	Ifitm1
Vtn	1.44884e-232	0.736471	0.542	0.147	3.75771e-228	0	Vtn
Slc2a3	7.83098e-218	0.724249	0.978	0.688	2.03104e-213	0	Slc2a3
Gpc3	6.67189e-229	0.713019	0.907	0.513	1.73042e-224	0	Gpc3
Col4a2	2.15274e-181	0.661114	0.89	0.53	5.58335e-177	0	Col4a2
Cpn1	6.21477e-282	0.654603	0.765	0.258	1.61186e-277	0	Cpn1
Dkk1	2.87742e-186	0.631866	0.669	0.249	7.46287e-182	0	Dkk1
Trh	2.97566e-119	0.626312	0.655	0.323	7.71767e-115	0	Trh
Cmtm8	2.1348e-248	0.625614	0.908	0.42	5.5368e-244	0	Cmtm8
Sox17	1.70779e-189	0.621333	0.811	0.374	4.42931e-185	0	Sox17
Vstm2b	1.09881e-214	0.618585	0.51	0.133	2.84988e-210	0	Vstm2b
Igfbp5	4.06625e-214	0.606788	0.806	0.359	1.05462e-209	0	Igfbp5
Npnt	3.40149e-194	0.599212	0.491	0.139	8.82211e-190	0	Npnt
Cldn6	3.88333e-189	0.597556	0.708	0.288	1.00718e-184	0	Cldn6
Slc4a4	6.65012e-232	0.592051	0.581	0.179	1.72478e-227	0	Slc4a4
Atp1a2	9.57544e-138	0.587258	0.592	0.259	2.48349e-133	0	Atp1a2
Plod2	4.85525e-164	0.586717	0.875	0.586	1.25926e-159	0	Plod2
Arl4a	3.62359e-161	0.570529	0.875	0.599	9.39813e-157	0	Arl4a
Sp5	4.23312e-181	0.566806	0.785	0.402	1.0979e-176	0	Sp5
Krt18	4.00386e-196	0.566591	0.968	0.533	1.03844e-191	0	Krt18
Fam213a	4.54321e-168	0.5663	0.839	0.484	1.17833e-163	0	Fam213a
Soat1	1.57987e-173	0.564814	0.854	0.561	4.09755e-169	0	Soat1
Bsg	6.57231e-214	0.547999	1	0.929	1.7046e-209	0	Bsg
Bex2	9.05093e-182	0.546716	0.835	0.465	2.34745e-177	0	Bex2
Pcbd1	6.28491e-232	0.5453	0.835	0.385	1.63005e-227	0	Pcbd1
Ihh	5.93301e-161	0.53261	0.439	0.124	1.53878e-156	0	Ihh
Rdx	3.47925e-142	0.531963	0.938	0.751	9.02379e-138	0	Rdx
Podxl	2.0013e-186	0.528707	0.702	0.286	5.19056e-182	0	Podxl
Cadm1	4.53014e-164	0.516846	0.832	0.458	1.17494e-159	0	Cadm1
Dpp4	1.22222e-194	0.513914	0.508	0.149	3.16994e-190	0	Dpp4
Kcnq1ot1	2.23497e-134	0.503638	0.861	0.582	5.79662e-130	0	Kcnq1ot1
Agrn	4.19908e-148	0.499155	0.642	0.335	1.08907e-143	0	Agrn
Prtg	1.2179e-153	0.496602	0.761	0.415	3.15876e-149	0	Prtg
Hacd2	5.87375e-151	0.492679	0.737	0.424	1.52342e-146	0	Hacd2
Sesn3	6.26871e-144	0.490973	0.754	0.459	1.62585e-139	0	Sesn3
Slc2a1	1.00622e-133	0.485146	0.962	0.74	2.60972e-129	0	Slc2a1
Bex4	5.54676e-172	0.483685	0.936	0.632	1.43861e-167	0	Bex4
Spint2	1.13155e-110	0.477796	0.751	0.456	2.93479e-106	0	Spint2
Adcy8	8.16741e-215	0.477662	0.456	0.102	2.1183e-210	0	Adcy8
Smoc1	2.61404e-162	0.46604	0.518	0.187	6.77977e-158	0	Smoc1
Cd24a	4.24079e-139	0.463516	0.91	0.556	1.09989e-134	0	Cd24a
Tgfb2	5.17189e-126	0.46103	0.678	0.353	1.34138e-121	0	Tgfb2
Bex1	8.04594e-152	0.45708	0.981	0.741	2.0868e-147	0	Bex1
Slco3a1	4.38e-157	0.455047	0.471	0.149	1.136e-152	0	Slco3a1
Ptprf	2.82922e-158	0.453683	0.816	0.504	7.33786e-154	0	Ptprf
Frem1	2.63333e-143	0.45221	0.4	0.116	6.8298e-139	0	Frem1
Ppp1r9a	5.50816e-136	0.448305	0.652	0.346	1.4286e-131	0	Ppp1r9a
Tspan3	3.01558e-146	0.447659	0.904	0.651	7.82121e-142	0	Tspan3
Cpm	1.79273e-125	0.44673	0.422	0.145	4.64963e-121	0	Cpm
Krt8	2.63132e-182	0.430326	0.931	0.44	6.8246e-178	0	Krt8
Tnks	1.95499e-141	0.427257	0.89	0.627	5.07047e-137	0	Tnks
Grb10	4.15899e-87	0.425558	0.772	0.525	1.07868e-82	0	Grb10
Gpx2	6.72391e-95	0.425212	0.65	0.35	1.74391e-90	0	Gpx2
Erich2	8.00259e-166	0.423127	0.495	0.161	2.07555e-161	0	Erich2
Ramp2	4.35651e-128	0.418354	0.769	0.407	1.1299e-123	0	Ramp2
Peg10	5.01849e-79	0.411874	0.541	0.298	1.3016e-74	0	Peg10
Selenop	2.29206e-111	0.410251	0.693	0.376	5.94469e-107	0	Selenop
Kitl	2.79303e-114	0.405965	0.568	0.26	7.244e-110	0	Kitl
Cdh6	4.52514e-110	0.403667	0.304	0.083	1.17364e-105	0	Cdh6
Rcn2	8.54045e-119	0.401813	0.772	0.513	2.21505e-114	0	Rcn2
Ivns1abp	2.64373e-112	0.396643	0.708	0.426	6.85679e-108	0	Ivns1abp
Zfp503	3.76408e-108	0.39486	0.599	0.301	9.76251e-104	0	Zfp503
Espn	1.14075e-79	0.394422	0.73	0.482	2.95865e-75	0	Espn
Clic6	1.07819e-140	0.391297	0.488	0.171	2.7964e-136	0	Clic6
Insig1	2.525e-50	0.388853	0.595	0.425	6.54884e-46	0	Insig1
Mogat2	2.50369e-114	0.386729	0.587	0.292	6.49356e-110	0	Mogat2
Asah1	2.41091e-112	0.385257	0.91	0.693	6.25293e-108	0	Asah1
Neu1	1.43551e-106	0.384151	0.696	0.439	3.72314e-102	0	Neu1
Phlda1	5.0816e-95	0.381306	0.693	0.417	1.31796e-90	0	Phlda1
Emid1	1.88843e-140	0.379512	0.436	0.143	4.89784e-136	0	Emid1
Greb1	9.31409e-148	0.37934	0.514	0.19	2.4157e-143	0	Greb1
Hdac11	3.16219e-138	0.376783	0.633	0.295	8.20145e-134	0	Hdac11
Pdia6	1.07646e-78	0.37372	0.956	0.774	2.7919e-74	0	Pdia6
Fkbp11	4.89693e-105	0.372539	0.722	0.456	1.27007e-100	0	Fkbp11
H2-K1	6.85042e-120	0.372241	0.726	0.399	1.77672e-115	0	H2-K1
Phldb2	3.9378e-120	0.371512	0.641	0.327	1.02131e-115	0	Phldb2
Acot1	1.79018e-109	0.371046	0.576	0.29	4.64301e-105	0	Acot1
Car14	4.87183e-118	0.370632	0.419	0.149	1.26356e-113	0	Car14
Fam89a	1.47397e-114	0.369235	0.522	0.22	3.8229e-110	0	Fam89a
Itm2b	6.96235e-122	0.367324	0.984	0.818	1.80576e-117	0	Itm2b
Loxl2	3.7841e-134	0.366172	0.703	0.359	9.81445e-130	0	Loxl2
Nrp1	6.60609e-81	0.366153	0.469	0.23	1.71336e-76	0	Nrp1
Aplp2	1.43298e-99	0.365294	0.927	0.73	3.71658e-95	0	Aplp2
Stx7	2.2537e-108	0.364742	0.849	0.622	5.8452e-104	0	Stx7
Mfge8	6.0326e-102	0.364113	0.83	0.572	1.56462e-97	0	Mfge8
Dsp	1.47723e-114	0.362523	0.568	0.268	3.83135e-110	0	Dsp
Myo6	2.94291e-95	0.362071	0.686	0.435	7.63273e-91	0	Myo6
Bmp2	8.27285e-90	0.356919	0.516	0.248	2.14565e-85	0	Bmp2
Csrp2	1.30246e-76	0.356823	0.929	0.79	3.37806e-72	0	Csrp2
Ackr3	7.22148e-107	0.356168	0.379	0.135	1.87296e-102	0	Ackr3
Golm1	5.27158e-102	0.355861	0.622	0.354	1.36724e-97	0	Golm1
Gm1673	1.37375e-124	0.352727	0.813	0.492	3.56295e-120	0	Gm1673
Dennd5b	8.13003e-95	0.347708	0.567	0.313	2.1086e-90	0	Dennd5b
Cnpy2	9.98757e-105	0.34672	0.915	0.724	2.59038e-100	0	Cnpy2
Prnp	4.85636e-65	0.346186	0.546	0.33	1.25955e-60	0	Prnp
Slc39a8	4.57161e-112	0.343941	0.492	0.205	1.18569e-107	0	Slc39a8
Cald1	2.01891e-47	0.343019	0.828	0.661	5.23624e-43	0	Cald1
Gata6	4.86138e-118	0.342423	0.527	0.222	1.26085e-113	0	Gata6
Kit	4.32103e-89	0.342344	0.592	0.322	1.1207e-84	0	Kit
Tcf7l2	1.44244e-102	0.338272	0.542	0.268	3.7411e-98	0	Tcf7l2
Tmed4	8.66847e-96	0.336952	0.677	0.434	2.24826e-91	0	Tmed4
Cachd1	4.87286e-82	0.335751	0.427	0.204	1.26383e-77	0	Cachd1
Ly6h	1.42756e-68	0.334337	0.184	0.045	3.70251e-64	0	Ly6h
Clmn	1.32199e-95	0.332856	0.378	0.147	3.42871e-91	0	Clmn
Cxadr	3.78351e-104	0.331322	0.492	0.222	9.81291e-100	0	Cxadr
Rcn1	2.29567e-89	0.327539	0.807	0.555	5.95406e-85	0	Rcn1
Kif21a	1.06178e-103	0.327	0.675	0.368	2.75383e-99	0	Kif21a
Cited1	1.02361e-86	0.325628	0.507	0.246	2.65484e-82	0	Cited1
Apoe	4.40546e-112	0.325443	0.993	0.802	1.1426e-107	0	Apoe
Ktn1	5.34909e-86	0.323513	0.928	0.72	1.38734e-81	0	Ktn1
Mnx1	8.37622e-127	0.323502	0.393	0.119	2.17246e-122	0	Mnx1
Cldn7	8.80842e-38	0.320143	0.438	0.28	2.28455e-33	0	Cldn7
Ttc3	1.14086e-103	0.31986	0.967	0.774	2.95894e-99	0	Ttc3
Foxa1	4.16024e-124	0.316709	0.522	0.205	1.079e-119	0	Foxa1
Lrig1	1.72884e-86	0.31643	0.43	0.2	4.48393e-82	0	Lrig1
Retreg1	6.86679e-80	0.316033	0.436	0.215	1.78097e-75	0	Retreg1
Laptm4b	3.65311e-81	0.315511	0.742	0.5	9.47469e-77	0	Laptm4b
Prom1	2.91067e-104	0.315358	0.382	0.138	7.54911e-100	0	Prom1
Tpm1	2.22069e-18	0.313802	0.87	0.798	5.75958e-14	0	Tpm1
Krt19	2.61094e-35	0.312573	0.482	0.314	6.77172e-31	0	Krt19
Clu	7.84223e-65	0.311909	0.241	0.082	2.03396e-60	0	Clu
Glg1	4.99516e-76	0.311593	0.858	0.644	1.29554e-71	0	Glg1
mt-Cytb	2.43425e-73	0.31087	0.981	0.837	6.31348e-69	0	mt-Cytb
Id3	7.06797e-74	0.310384	0.636	0.371	1.83315e-69	0	Id3
Jun	1.23728e-46	0.30967	0.758	0.575	3.20901e-42	0	Jun
Sim1	1.10308e-120	0.30802	0.292	0.068	2.86095e-116	0	Sim1
Dnajc12	1.18578e-81	0.307813	0.327	0.126	3.07544e-77	0	Dnajc12
Tmem147	2.47835e-77	0.306051	0.757	0.561	6.42786e-73	0	Tmem147
Pgk1	4.8746e-109	0.305818	1	0.981	1.26428e-104	0	Pgk1
Fam210b	1.10318e-66	0.305234	0.615	0.387	2.8612e-62	0	Fam210b
Sulf1	7.33404e-76	0.303712	0.468	0.24	1.90216e-71	0	Sulf1
Sox11	6.8062e-68	0.301805	0.628	0.38	1.76526e-63	0	Sox11
Ap1s3	1.00834e-108	0.301152	0.387	0.134	2.61523e-104	0	Ap1s3
mt-Nd2	7.48509e-68	0.299351	0.976	0.822	1.94133e-63	0	mt-Nd2
Actn1	1.60472e-75	0.299059	0.731	0.518	4.16199e-71	0	Actn1
Fxyd6	4.17082e-33	0.298954	0.658	0.492	1.08174e-28	0	Fxyd6
Airn	8.88687e-74	0.298927	0.433	0.218	2.3049e-69	0	Airn
Hotairm1	4.53211e-77	0.298506	0.416	0.191	1.17545e-72	0	Hotairm1
Foxa2	1.48676e-104	0.297959	0.448	0.174	3.85606e-100	0	Foxa2
Frem2	7.34157e-92	0.296818	0.335	0.12	1.90411e-87	0	Frem2
Sipa1l1	2.06425e-73	0.296532	0.559	0.341	5.35384e-69	0	Sipa1l1
Cldn9	5.84438e-87	0.296056	0.259	0.074	1.5158e-82	0	Cldn9
Lpar6	1.96009e-83	0.293616	0.444	0.215	5.08369e-79	0	Lpar6
Tceal9	4.31435e-116	0.293528	0.984	0.906	1.11897e-111	0	Tceal9
Celsr1	1.52751e-103	0.293145	0.327	0.105	3.96174e-99	0	Celsr1
Tmem176a	6.47031e-74	0.293075	0.706	0.42	1.67814e-69	0	Tmem176a
Crb3	9.24005e-72	0.292166	0.494	0.26	2.3965e-67	0	Crb3
Clstn1	4.54984e-71	0.29067	0.53	0.313	1.18005e-66	0	Clstn1
Gpc6	4.10055e-87	0.290267	0.491	0.244	1.06352e-82	0	Gpc6
Ctsz	4.95066e-81	0.289725	0.902	0.692	1.284e-76	0	Ctsz
Spon1	3.47593e-79	0.289441	0.428	0.191	9.01517e-75	0	Spon1
Asb4	1.01635e-100	0.288475	0.58	0.263	2.636e-96	0	Asb4
Aig1	3.10999e-83	0.286309	0.583	0.348	8.06606e-79	0	Aig1
Prdx4	7.53032e-74	0.285767	0.935	0.748	1.95306e-69	0	Prdx4
Hnf1aos1	1.39888e-120	0.284057	0.276	0.059	3.62814e-116	0	Hnf1aos1
Hsp90ab1	6.41151e-156	0.28401	1	0.997	1.66289e-151	0	Hsp90ab1
Spcs2	2.48927e-61	0.281426	0.921	0.746	6.45617e-57	0	Spcs2
Asph	1.11168e-62	0.281092	0.718	0.519	2.88325e-58	0	Asph
Akap9	6.33106e-57	0.280294	0.821	0.633	1.64202e-52	0	Akap9
Abhd2	5.55768e-69	0.280073	0.377	0.18	1.44144e-64	0	Abhd2
Txndc12	5.7925e-64	0.279687	0.71	0.52	1.50234e-59	0	Txndc12
Lama5	4.94767e-71	0.277975	0.427	0.216	1.28323e-66	0	Lama5
Cited2	1.88181e-59	0.277482	0.695	0.477	4.88067e-55	0	Cited2
Erp29	6.98791e-75	0.276875	0.927	0.758	1.81238e-70	0	Erp29
mt-Nd6	4.70113e-47	0.276787	0.627	0.462	1.21928e-42	0	mt-Nd6
Clcn5	4.25021e-54	0.27612	0.552	0.367	1.10233e-49	0	Clcn5
Kif1a	1.34837e-75	0.274779	0.502	0.261	3.49713e-71	0	Kif1a
Ppib	9.21268e-87	0.274627	0.988	0.87	2.3894e-82	0	Ppib
Lamb1	7.26693e-79	0.273244	0.732	0.435	1.88475e-74	0	Lamb1
Rfx6	1.02808e-98	0.273238	0.307	0.091	2.66642e-94	0	Rfx6
Tmem218	1.35722e-67	0.273186	0.504	0.301	3.52009e-63	0	Tmem218
Rpl29	4.1615e-102	0.272569	0.995	0.842	1.07933e-97	0	Rpl29
Cyr61	2.79122e-32	0.271714	0.419	0.277	7.23932e-28	0	Cyr61
Pxdn	5.12723e-77	0.270848	0.476	0.242	1.3298e-72	0	Pxdn
Glul	1.16053e-69	0.270803	0.705	0.487	3.00995e-65	0	Glul
Cyba	6.26849e-69	0.269756	0.914	0.725	1.6258e-64	0	Cyba
Hes1	3.79037e-79	0.268109	0.603	0.359	9.8307e-75	0	Hes1
Arhgap29	6.93559e-73	0.267217	0.656	0.409	1.79881e-68	0	Arhgap29
Degs1	1.73748e-48	0.264578	0.686	0.531	4.50634e-44	0	Degs1
Atxn7l3b	1.61313e-80	0.264126	0.921	0.706	4.18381e-76	0	Atxn7l3b
Gpx3	2.9267e-71	0.262269	0.422	0.203	7.59068e-67	0	Gpx3
Tmem9	8.57982e-62	0.261109	0.624	0.435	2.22526e-57	0	Tmem9
Vegfa	3.53587e-60	0.26072	0.806	0.594	9.17064e-56	0	Vegfa
Acvr2b	8.73296e-70	0.260435	0.595	0.376	2.26498e-65	0	Acvr2b
Tspan12	2.74321e-92	0.25993	0.368	0.139	7.11478e-88	0	Tspan12
Calca	1.49596e-56	0.257969	0.25	0.097	3.87991e-52	0	Calca
Ctsc	2.70783e-54	0.25781	0.482	0.289	7.02302e-50	0	Ctsc
Hist3h2ba	2.26587e-83	0.257175	0.361	0.14	5.87676e-79	0	Hist3h2ba
Ergic3	1.3894e-67	0.256998	0.781	0.589	3.60354e-63	0	Ergic3
Amer1	1.53459e-51	0.256926	0.43	0.252	3.98012e-47	0	Amer1
Erlin2	1.40433e-54	0.256458	0.508	0.331	3.64226e-50	0	Erlin2
Dmd	5.1721e-51	0.255622	0.35	0.186	1.34144e-46	0	Dmd
Man1a2	1.00629e-55	0.255559	0.615	0.444	2.60991e-51	0	Man1a2
Tspan6	1.89925e-68	0.25525	0.655	0.423	4.92589e-64	0	Tspan6
Pdia3	4.13426e-56	0.255007	0.962	0.781	1.07226e-51	0	Pdia3
Cnksr2	6.9604e-75	0.254814	0.333	0.134	1.80525e-70	0	Cnksr2
Epb41l3	1.26252e-66	0.254549	0.793	0.522	3.27446e-62	0	Epb41l3
Hook1	1.55881e-68	0.254254	0.633	0.389	4.04292e-64	0	Hook1
Arglu1	2.75595e-60	0.254095	0.825	0.646	7.14783e-56	0	Arglu1
P3h2	8.94415e-83	0.253738	0.301	0.104	2.31976e-78	0	P3h2
Nup210	1.27231e-65	0.253589	0.336	0.152	3.29985e-61	0	Nup210
Nedd4	1.60786e-93	0.253586	0.997	0.924	4.17014e-89	0	Nedd4
Nfkb1	1.79307e-41	0.25333	0.431	0.285	4.65052e-37	0	Nfkb1
Arg1	7.75369e-66	0.251301	0.456	0.223	2.011e-61	0	Arg1
Nap1l1	7.80952e-73	0.250657	0.93	0.754	2.02548e-68	0	Nap1l1
Dppa5a	0	3.71786	0.956	0.17	0	1	Dppa5a
Fabp3	0	2.62783	0.94	0.182	0	1	Fabp3
Mylpf	0	2.1758	0.852	0.108	0	1	Mylpf
Mkrn1	0	1.93477	0.952	0.44	0	1	Mkrn1
Trap1a	0	1.92831	0.896	0.031	0	1	Trap1a
Klf2	0	1.78673	0.819	0.067	0	1	Klf2
Sox2	0	1.66944	0.842	0.043	0	1	Sox2
Hsp90aa1	0	1.66303	0.984	0.854	0	1	Hsp90aa1
Pou5f1	0	1.64384	0.859	0.036	0	1	Pou5f1
Dppa3	0	1.63994	0.689	0.011	0	1	Dppa3
Tdh	0	1.6013	0.684	0.022	0	1	Tdh
Ckb	0	1.51011	0.825	0.186	0	1	Ckb
Mt2	0	1.50335	0.942	0.375	0	1	Mt2
Ooep	0	1.50218	0.717	0.02	0	1	Ooep
Akap12	0	1.50078	0.886	0.234	0	1	Akap12
Utf1	0	1.4987	0.722	0.013	0	1	Utf1
Dkc1	0	1.46591	0.926	0.409	0	1	Dkc1
Hspb1	0	1.45906	0.829	0.083	0	1	Hspb1
Nanog	0	1.39571	0.75	0.016	0	1	Nanog
Rps4l	0	1.39358	0.938	0.552	0	1	Rps4l
Slc25a5	0	1.35854	0.922	0.595	0	1	Slc25a5
Asns	1.26137e-305	1.33315	0.915	0.605	3.2715e-301	1	Asns
Ldhb	2.03664e-288	1.31597	0.914	0.59	5.28224e-284	1	Ldhb
Eif2s2	0	1.31361	0.962	0.792	0	1	Eif2s2
Mybl2	0	1.29275	0.785	0.079	0	1	Mybl2
Mt1	1.54645e-307	1.28681	0.975	0.577	4.01087e-303	1	Mt1
Pmm1	0	1.27152	0.93	0.503	0	1	Pmm1
L1td1	0	1.23725	0.717	0.043	0	1	L1td1
Chchd10	0	1.23576	0.975	0.776	0	1	Chchd10
Cd9	7.58539e-305	1.21708	0.88	0.418	1.96735e-300	1	Cd9
Rhox5	0	1.19045	0.373	0.022	0	1	Rhox5
Hat1	0	1.18552	0.919	0.604	0	1	Hat1
Gjb3	0	1.16756	0.715	0.013	0	1	Gjb3
Rbmxl2	0	1.15202	0.696	0.012	0	1	Rbmxl2
S100a13	1.98331e-71	1.10843	0.449	0.21	5.14392e-67	1	S100a13
Ifitm3	3.68807e-287	1.10371	0.841	0.34	9.56539e-283	1	Ifitm3
Sept1	0	1.09856	0.655	0.075	0	1	Sept1
Sdc4	7.78023e-218	1.09175	0.865	0.51	2.01788e-213	1	Sdc4
Rif1	9.75337e-288	1.07583	0.871	0.494	2.52963e-283	1	Rif1
AA467197	0	1.0705	0.525	0.031	0	1	AA467197
Suz12	1.90591e-307	1.06262	0.905	0.581	4.94317e-303	1	Suz12
Atrx	3.98641e-256	1.04659	0.92	0.74	1.03391e-251	1	Atrx
Klf5	0	1.04226	0.786	0.188	0	1	Klf5
Avpi1	0	1.02928	0.794	0.226	0	1	Avpi1
Tdrd12	0	1.02311	0.639	0.028	0	1	Tdrd12
Tdgf1	0	1.00817	0.506	0.019	0	1	Tdgf1
Jade1	0	1.0029	0.829	0.31	0	1	Jade1
Fbxo15	0	0.996506	0.682	0.011	0	1	Fbxo15
Alpl	0	0.98884	0.704	0.092	0	1	Alpl
Sgo2a	0	0.965986	0.698	0.142	0	1	Sgo2a
Pim1	0	0.945309	0.714	0.138	0	1	Pim1
Msh6	1.32264e-279	0.938564	0.799	0.336	3.4304e-275	1	Msh6
Gm26917	6.14245e-57	0.936769	0.786	0.536	1.59311e-52	1	Gm26917
Zfp42	0	0.930648	0.693	0.006	0	1	Zfp42
Impa2	0	0.921332	0.732	0.145	0	1	Impa2
Alg13	0	0.912003	0.746	0.16	0	1	Alg13
Ube2s	5.28054e-206	0.908965	0.946	0.771	1.36956e-201	1	Ube2s
Rcc2	3.01046e-237	0.903982	0.846	0.467	7.80794e-233	1	Rcc2
Cenpv	4.9256e-264	0.900487	0.798	0.335	1.2775e-259	1	Cenpv
Pycard	0	0.900486	0.684	0.107	0	1	Pycard
E330020D12Rik	0	0.88718	0.393	0.007	0	1	E330020D12Rik
Rnf17	0	0.884177	0.741	0.14	0	1	Rnf17
Esco2	1.46219e-288	0.881986	0.643	0.141	3.79235e-284	1	Esco2
Nfatc2ip	0	0.869822	0.659	0.041	0	1	Nfatc2ip
Hormad1	0	0.865818	0.522	0.005	0	1	Hormad1
Tet1	7.11393e-268	0.863977	0.741	0.258	1.84507e-263	1	Tet1
Rrm2	4.53684e-242	0.856177	0.586	0.141	1.17667e-237	1	Rrm2
Dhx16	0	0.852009	0.703	0.152	0	1	Dhx16
Morc1	0	0.84281	0.587	0.007	0	1	Morc1
Nudt4	3.60342e-203	0.831146	0.846	0.481	9.34582e-199	1	Nudt4
Klhl13	4.88442e-260	0.83035	0.68	0.199	1.26682e-255	1	Klhl13
Mtf2	5.96616e-199	0.829211	0.826	0.473	1.54738e-194	1	Mtf2
Dst	2.21833e-199	0.822749	0.806	0.425	5.75346e-195	1	Dst
Spp1	0	0.821719	0.833	0.157	0	1	Spp1
Upp1	1.93632e-104	0.819497	0.569	0.282	5.02204e-100	1	Upp1
Hist1h1b	5.26906e-156	0.814395	0.604	0.206	1.36658e-151	1	Hist1h1b
Rbpms2	0	0.813261	0.694	0.161	0	1	Rbpms2
Tfcp2l1	0	0.808451	0.623	0.042	0	1	Tfcp2l1
Gm48377	0	0.800062	0.488	0.019	0	1	Gm48377
Hprt	2.11902e-253	0.797663	0.836	0.381	5.4959e-249	1	Hprt
Usp9x	5.28484e-171	0.790401	0.846	0.591	1.37068e-166	1	Usp9x
Cox6b2	3.18234e-196	0.788483	0.815	0.398	8.25373e-192	1	Cox6b2
Apoe1	1.53509e-130	0.769708	0.961	0.832	3.98141e-126	1	Apoe
Ostf1	6.62551e-245	0.767387	0.848	0.33	1.71839e-240	1	Ostf1
Ash2l	7.97683e-221	0.765604	0.862	0.507	2.06887e-216	1	Ash2l
Cul4b	4.19976e-181	0.763454	0.817	0.448	1.08925e-176	1	Cul4b
Gsr	6.30243e-187	0.762099	0.756	0.375	1.6346e-182	1	Gsr
Ube2a	1.6105e-210	0.75176	0.816	0.409	4.177e-206	1	Ube2a
Jarid2	5.80336e-177	0.741839	0.791	0.438	1.50516e-172	1	Jarid2
Mcl1	4.26819e-168	0.741183	0.883	0.651	1.107e-163	1	Mcl1
Calcoco2	0	0.739316	0.453	0.006	0	1	Calcoco2
Gsta4	1.38459e-168	0.73799	0.845	0.578	3.59106e-164	1	Gsta4
Folr1	0	0.733622	0.526	0.018	0	1	Folr1
Rest	4.30101e-185	0.730444	0.881	0.627	1.11551e-180	1	Rest
Bclaf3	1.22323e-259	0.728379	0.725	0.235	3.17256e-255	1	Bclaf3
Apoc1	0	0.726592	0.604	0.046	0	1	Apoc1
Ubd	0	0.724633	0.442	0.004	0	1	Ubd
Bcat1	0	0.723457	0.561	0.074	0	1	Bcat1
Nop58	1.20465e-177	0.716338	0.879	0.613	3.12438e-173	1	Nop58
Ubxn2a	2.39336e-229	0.714135	0.682	0.223	6.20742e-225	1	Ubxn2a
Gpx4	5.82262e-155	0.712196	0.861	0.63	1.51015e-150	1	Gpx4
Fkbp3	4.29523e-199	0.710677	0.96	0.872	1.11401e-194	1	Fkbp3
Dnmt3l	0	0.707224	0.426	0.011	0	1	Dnmt3l
Wapl	2.37919e-179	0.704252	0.899	0.7	6.17068e-175	1	Wapl
Lima1	5.92791e-157	0.702158	0.778	0.451	1.53746e-152	1	Lima1
Lactb2	4.14085e-217	0.701538	0.758	0.318	1.07397e-212	1	Lactb2
Spc24	1.15345e-196	0.698623	0.682	0.237	2.99159e-192	1	Spc24
Cisd1	6.48446e-181	0.689343	0.856	0.588	1.68181e-176	1	Cisd1
Dppa4	0	0.687488	0.569	0.004	0	1	Dppa4
Klf9	1.95907e-193	0.686804	0.629	0.201	5.08104e-189	1	Klf9
Cox5a	2.34841e-239	0.683921	0.965	0.906	6.09085e-235	1	Cox5a
2210409E12Rik	1.38729e-303	0.683492	0.291	0.004	3.59806e-299	1	2210409E12Rik
Gfer	2.77977e-171	0.682744	0.835	0.537	7.20962e-167	1	Gfer
Tfap2c	0	0.681962	0.504	0.007	0	1	Tfap2c
Tfrc	1.55144e-192	0.681892	0.689	0.247	4.02382e-188	1	Tfrc
Plekhf2	6.34244e-239	0.679204	0.744	0.266	1.64498e-234	1	Plekhf2
Klf4	3.69915e-154	0.679161	0.435	0.113	9.59411e-150	1	Klf4
Cct3	9.91707e-136	0.673961	0.902	0.805	2.57209e-131	1	Cct3
Usp48	7.24604e-165	0.66821	0.786	0.436	1.87933e-160	1	Usp48
Elf3	0	0.662535	0.569	0.06	0	1	Elf3
Cyct	0	0.662222	0.488	0.008	0	1	Cyct
Morf4l2	1.99457e-88	0.660021	0.89	0.757	5.17311e-84	1	Morf4l2
Tcl1	0	0.658963	0.47	0.002	0	1	Tcl1
Top2a	7.12992e-129	0.657662	0.681	0.281	1.84922e-124	1	Top2a
Ywhag	4.00208e-174	0.657088	0.823	0.468	1.03798e-169	1	Ywhag
Crlf2	2.94891e-157	0.656943	0.65	0.251	7.64829e-153	1	Crlf2
Platr14	0	0.654896	0.587	0.024	0	1	Platr14
Bst2	1.95165e-130	0.653589	0.739	0.38	5.06179e-126	1	Bst2
Ung	1.91806e-166	0.653449	0.598	0.207	4.97467e-162	1	Ung
Msh2	1.33664e-155	0.650151	0.787	0.45	3.4667e-151	1	Msh2
Prc1	3.06118e-178	0.6477	0.61	0.177	7.93947e-174	1	Prc1
Aqp3	0	0.646613	0.32	0.005	0	1	Aqp3
Smc2	1.04989e-148	0.642862	0.767	0.377	2.723e-144	1	Smc2
Tbx3	3.1298e-294	0.640165	0.413	0.037	8.11746e-290	1	Tbx3
Rlim	2.85036e-108	0.637932	0.716	0.395	7.39269e-104	1	Rlim
Mphosph8	7.47101e-160	0.633002	0.855	0.607	1.93768e-155	1	Mphosph8
Zfp979	0	0.631829	0.64	0.093	0	1	Zfp979
Ass1	5.5651e-159	0.631112	0.684	0.274	1.44336e-154	1	Ass1
Syngr1	4.46217e-179	0.628353	0.695	0.264	1.15731e-174	1	Syngr1
Gm12346	4.70555e-279	0.626459	0.655	0.156	1.22043e-274	1	Gm12346
Dbf4	4.22021e-180	0.625271	0.718	0.282	1.09455e-175	1	Dbf4
Prps1	3.95429e-247	0.625106	0.496	0.089	1.02559e-242	1	Prps1
Cdc5l	2.33383e-164	0.621982	0.797	0.45	6.05302e-160	1	Cdc5l
Terf1	8.31573e-149	0.621377	0.67	0.297	2.15677e-144	1	Terf1
Mcm3	5.40381e-130	0.620637	0.708	0.377	1.40153e-125	1	Mcm3
Epp13	0	0.619938	0.466	0.003	0	1	Epp13
Kif20b	5.79919e-166	0.619672	0.643	0.228	1.50408e-161	1	Kif20b
Gpx1	7.07868e-142	0.617594	0.887	0.73	1.83593e-137	1	Gpx1
1810037I17Rik	4.23146e-126	0.615786	0.867	0.67	1.09747e-121	1	1810037I17Rik
Trp53	5.36783e-145	0.613201	0.816	0.525	1.3922e-140	1	Trp53
Cacybp	4.50819e-141	0.606873	0.905	0.723	1.16924e-136	1	Cacybp
Mta3	1.05767e-187	0.60591	0.763	0.336	2.74318e-183	1	Mta3
Fgf4	0	0.603254	0.396	0.003	0	1	Fgf4
Taf7	4.92132e-155	0.597658	0.825	0.473	1.27639e-150	1	Taf7
Sod2	4.69709e-126	0.596726	0.81	0.547	1.21824e-121	1	Sod2
Zrsr2	8.5703e-147	0.596026	0.807	0.466	2.22279e-142	1	Zrsr2
Kank3	0	0.59446	0.546	0.073	0	1	Kank3
Glud1	8.32039e-157	0.593772	0.817	0.501	2.15798e-152	1	Glud1
Gnl3	3.94495e-134	0.592231	0.889	0.675	1.02316e-129	1	Gnl3
Hmmr	4.83266e-94	0.590609	0.474	0.173	1.2534e-89	1	Hmmr
Zbtb44	3.41938e-196	0.586024	0.651	0.21	8.86851e-192	1	Zbtb44
Myo10	1.74787e-118	0.585991	0.738	0.405	4.53329e-114	1	Myo10
Grsf1	1.0105e-145	0.58595	0.811	0.495	2.62083e-141	1	Grsf1
Elovl6	1.28401e-174	0.58518	0.687	0.267	3.33021e-170	1	Elovl6
Gdf3	0	0.583713	0.507	0.002	0	1	Gdf3
H2afy	1.07725e-121	0.582203	0.898	0.82	2.79395e-117	1	H2afy
Lyar	1.08372e-128	0.58131	0.777	0.473	2.81073e-124	1	Lyar
Mrps24	4.38398e-127	0.581282	0.844	0.617	1.13703e-122	1	Mrps24
Dhrs7	9.96575e-193	0.580592	0.641	0.208	2.58472e-188	1	Dhrs7
Gstm1	4.01301e-175	0.580287	0.707	0.28	1.04081e-170	1	Gstm1
Tex19.1	0	0.57866	0.475	0.007	0	1	Tex19.1
Dnajc21	1.04305e-143	0.576844	0.838	0.567	2.70526e-139	1	Dnajc21
Gart	6.98618e-162	0.576599	0.731	0.338	1.81194e-157	1	Gart
Atp1b1	4.67707e-184	0.574783	0.715	0.243	1.21304e-179	1	Atp1b1
Cenpf	3.61965e-123	0.572885	0.626	0.242	9.38793e-119	1	Cenpf
C1qbp	3.35256e-173	0.570174	0.934	0.818	8.6952e-169	1	C1qbp
Nr2c2ap	2.66601e-174	0.569518	0.684	0.265	6.91456e-170	1	Nr2c2ap
Tpd52	4.90344e-140	0.566171	0.895	0.631	1.27176e-135	1	Tpd52
Mrpl15	2.34117e-145	0.563955	0.877	0.654	6.07205e-141	1	Mrpl15
Hspa9	1.13914e-147	0.563854	0.949	0.806	2.95446e-143	1	Hspa9
1700013H16Rik	2.17175e-104	0.56228	0.135	0.008	5.63264e-100	1	1700013H16Rik
Ncl	2.03419e-146	0.56084	0.986	0.941	5.27587e-142	1	Ncl
Atad2	3.32021e-137	0.560235	0.754	0.372	8.6113e-133	1	Atad2
Manba	0	0.558794	0.495	0.059	0	1	Manba
Aire	0	0.557984	0.452	0.008	0	1	Aire
Smc1b	0	0.557113	0.365	0.013	0	1	Smc1b
Cth	7.06652e-194	0.554312	0.457	0.092	1.83277e-189	1	Cth
Ubald2	1.5506e-120	0.55226	0.727	0.381	4.02164e-116	1	Ubald2
Dut	1.55594e-80	0.551258	0.788	0.574	4.03548e-76	1	Dut
Pdgfa	2.61521e-116	0.550148	0.8	0.461	6.78281e-112	1	Pdgfa
Kat6b	9.41131e-177	0.549026	0.646	0.23	2.44092e-172	1	Kat6b
Pa2g4	5.76828e-133	0.548835	0.907	0.727	1.49606e-128	1	Pa2g4
Usp7	4.47621e-133	0.5479	0.795	0.48	1.16095e-128	1	Usp7
Dusp1	1.07186e-229	0.546675	0.489	0.09	2.77997e-225	1	Dusp1
Parp1	5.39365e-108	0.545936	0.845	0.644	1.3989e-103	1	Parp1
Lap3	4.54078e-120	0.544243	0.853	0.655	1.1777e-115	1	Lap3
Nhp2	1.20306e-130	0.542715	0.881	0.682	3.12025e-126	1	Nhp2
Pecam1	0	0.542117	0.461	0.036	0	1	Pecam1
Skp1a	1.06899e-140	0.540778	0.876	0.628	2.77253e-136	1	Skp1a
Gadd45b	9.33569e-177	0.540514	0.677	0.222	2.4213e-172	1	Gadd45b
Triml2	0	0.538805	0.473	0.003	0	1	Triml2
Bub1	6.94536e-165	0.538692	0.631	0.21	1.80135e-160	1	Bub1
Zfas1	3.7969e-37	0.53817	0.919	0.829	9.84765e-33	1	Zfas1
Morc3	1.44833e-148	0.536728	0.758	0.385	3.7564e-144	1	Morc3
Macf1	4.68124e-91	0.535114	0.773	0.535	1.21413e-86	1	Macf1
Smc3	4.38433e-121	0.53363	0.899	0.749	1.13712e-116	1	Smc3
Cenpa	1.32636e-109	0.532122	0.71	0.347	3.44004e-105	1	Cenpa
Mdm4	1.86725e-106	0.532059	0.696	0.373	4.84291e-102	1	Mdm4
Smagp	0	0.531743	0.555	0.075	0	1	Smagp
Gmnn	1.58202e-124	0.531388	0.725	0.364	4.10312e-120	1	Gmnn
Fbxo5	1.25759e-129	0.531253	0.494	0.163	3.26167e-125	1	Fbxo5
Trp53inp1	5.3848e-128	0.52866	0.638	0.256	1.3966e-123	1	Trp53inp1
Snhg20	3.7882e-80	0.526452	0.645	0.358	9.82509e-76	1	Snhg20
Nucks1	2.48038e-139	0.525922	0.93	0.775	6.4331e-135	1	Nucks1
Tcof1	1.92982e-127	0.525062	0.711	0.368	5.00519e-123	1	Tcof1
Chchd4	3.17857e-162	0.524765	0.685	0.278	8.24393e-158	1	Chchd4
Pfkp	3.9822e-102	0.523571	0.783	0.485	1.03282e-97	1	Pfkp
Cct7	7.47068e-144	0.522387	0.941	0.85	1.9376e-139	1	Cct7
Msmo1	6.64609e-141	0.519344	0.675	0.281	1.72373e-136	1	Msmo1
Rfc5	4.40218e-132	0.518714	0.619	0.263	1.14175e-127	1	Rfc5
Mymx	0	0.518122	0.378	0.018	0	1	Mymx
Dek	5.50298e-105	0.51668	0.824	0.569	1.42725e-100	1	Dek
B4galt6	1.13539e-210	0.513911	0.519	0.116	2.94475e-206	1	B4galt6
Snhg3	1.41779e-99	0.513545	0.766	0.482	3.67718e-95	1	Snhg3
Atp5b	7.49601e-164	0.512501	0.965	0.916	1.94416e-159	1	Atp5b
Cenpm	1.16409e-151	0.512333	0.51	0.154	3.01919e-147	1	Cenpm
Ttc39b	0	0.51192	0.532	0.056	0	1	Ttc39b
Etnk1	3.98522e-122	0.511827	0.714	0.363	1.03361e-117	1	Etnk1
Anln	2.47151e-180	0.509448	0.526	0.134	6.41012e-176	1	Anln
Vbp1	7.02253e-107	0.508881	0.818	0.538	1.82136e-102	1	Vbp1
Sfn	8.3397e-262	0.508295	0.419	0.047	2.16299e-257	1	Sfn
Hsf2bp	0	0.505504	0.483	0.007	0	1	Hsf2bp
Mphosph10	9.23535e-128	0.504634	0.785	0.426	2.39528e-123	1	Mphosph10
Ckap2	6.09023e-204	0.501597	0.502	0.106	1.57956e-199	1	Ckap2
Zfp57	2.42094e-126	0.501251	0.488	0.159	6.27896e-122	1	Zfp57
Rec114	0	0.500936	0.435	0.003	0	1	Rec114
Actl6a	5.15265e-117	0.500746	0.779	0.469	1.33639e-112	1	Actl6a
Apobec3	2.89243e-231	0.500732	0.501	0.092	7.50181e-227	1	Apobec3
Phf11d	0	0.499494	0.423	0.005	0	1	Phf11d
Mybbp1a	5.08358e-96	0.496991	0.77	0.521	1.31848e-91	1	Mybbp1a
Slc25a36	3.34101e-107	0.496975	0.711	0.372	8.66524e-103	1	Slc25a36
Nasp	5.39746e-76	0.494388	0.858	0.684	1.39989e-71	1	Nasp
Tbc1d10b	5.93222e-208	0.492817	0.579	0.151	1.53858e-203	1	Tbc1d10b
Hells	9.52447e-115	0.492347	0.717	0.373	2.47027e-110	1	Hells
Map7	1.40452e-212	0.49181	0.583	0.145	3.64276e-208	1	Map7
Eed	2.79244e-132	0.490879	0.676	0.305	7.24247e-128	1	Eed
Brca1	1.12656e-178	0.489362	0.529	0.14	2.92184e-174	1	Brca1
Siva1	1.15821e-80	0.487893	0.91	0.778	3.00394e-76	1	Siva1
Tipin	1.51271e-112	0.487777	0.734	0.404	3.92336e-108	1	Tipin
Nolc1	5.0966e-106	0.487377	0.748	0.434	1.32186e-101	1	Nolc1
Polr2e	1.86966e-104	0.486388	0.857	0.707	4.84915e-100	1	Polr2e
Ezh2	7.45633e-88	0.486291	0.798	0.537	1.93387e-83	1	Ezh2
Mcm5	3.94315e-143	0.485524	0.592	0.211	1.0227e-138	1	Mcm5
Slc25a13	1.95823e-133	0.485252	0.663	0.291	5.07885e-129	1	Slc25a13
Mthfd1	1.0278e-152	0.484095	0.655	0.255	2.6657e-148	1	Mthfd1
Hspa4	1.89312e-111	0.484059	0.919	0.786	4.91e-107	1	Hspa4
Eif4ebp1	2.92746e-123	0.48286	0.935	0.778	7.59267e-119	1	Eif4ebp1
Gjc1	1.04339e-147	0.481479	0.673	0.274	2.70613e-143	1	Gjc1
Bax	6.48078e-118	0.479154	0.917	0.796	1.68086e-113	1	Bax
Epop	2.9913e-258	0.477985	0.517	0.084	7.75823e-254	1	Epop
Rab9	2.43123e-100	0.476959	0.74	0.419	6.30564e-96	1	Rab9
Las1l	3.23155e-124	0.476944	0.692	0.333	8.38135e-120	1	Las1l
Mak16	4.59784e-110	0.475983	0.764	0.447	1.1925e-105	1	Mak16
Rps12	7.96963e-86	0.475109	0.622	0.305	2.067e-81	1	Rps12
Cdca3	2.71639e-115	0.474606	0.55	0.209	7.04522e-111	1	Cdca3
Baz2a	4.31609e-129	0.474571	0.727	0.369	1.11942e-124	1	Baz2a
Ccnb1	2.08472e-147	0.47412	0.535	0.158	5.40693e-143	1	Ccnb1
Xrn2	6.50535e-101	0.474105	0.824	0.598	1.68723e-96	1	Xrn2
Hmgb2	4.14148e-98	0.473832	0.908	0.687	1.07413e-93	1	Hmgb2
Gcat	6.64236e-158	0.473254	0.598	0.206	1.72276e-153	1	Gcat
Ezr	8.90004e-120	0.473069	0.798	0.445	2.30832e-115	1	Ezr
Eif4a2	1.50031e-96	0.472856	0.943	0.814	3.89121e-92	1	Eif4a2
Sfmbt2	1.09282e-156	0.472542	0.389	0.083	2.83433e-152	1	Sfmbt2
Zfp985	0	0.472037	0.425	0.029	0	1	Zfp985
Ube2c	1.21924e-70	0.470679	0.611	0.306	3.16222e-66	1	Ube2c
Ahsa1	5.84749e-113	0.46936	0.687	0.364	1.51661e-108	1	Ahsa1
Mageb16	0	0.469256	0.436	0.005	0	1	Mageb16
Blm	5.38945e-157	0.469124	0.615	0.214	1.39781e-152	1	Blm
Echdc2	2.63349e-155	0.468882	0.57	0.184	6.83021e-151	1	Echdc2
Got1	5.00684e-113	0.467927	0.728	0.401	1.29857e-108	1	Got1
Spen	7.67511e-101	0.466753	0.679	0.347	1.99062e-96	1	Spen
Esrrb	0	0.466155	0.434	0.007	0	1	Esrrb
Cox7b	1.45317e-101	0.465634	0.956	0.884	3.76895e-97	1	Cox7b
Brix1	4.22635e-110	0.465331	0.803	0.507	1.09615e-105	1	Brix1
Stra8	2.70226e-125	0.464768	0.125	0.002	7.00857e-121	1	Stra8
Platr3	0	0.464272	0.355	0.003	0	1	Platr3
Gtpbp4	1.15462e-111	0.463558	0.87	0.635	2.99461e-107	1	Gtpbp4
Smc4	1.44219e-91	0.4635	0.776	0.46	3.74047e-87	1	Smc4
Eef1e1	1.35414e-116	0.46196	0.773	0.447	3.5121e-112	1	Eef1e1
Mcm7	2.47617e-93	0.461806	0.651	0.347	6.42219e-89	1	Mcm7
Lig1	1.19619e-101	0.461425	0.677	0.365	3.10245e-97	1	Lig1
Ticrr	2.80404e-256	0.461276	0.467	0.068	7.27256e-252	1	Ticrr
Castor1	2.21236e-283	0.459988	0.47	0.059	5.73798e-279	1	Castor1
Swt1	3.02681e-83	0.459373	0.742	0.467	7.85033e-79	1	Swt1
Pigyl	5.82219e-83	0.458667	0.665	0.378	1.51004e-78	1	Pigyl
Setx	1.08397e-99	0.457855	0.621	0.311	2.81137e-95	1	Setx
Exosc8	2.78223e-95	0.456313	0.774	0.517	7.21599e-91	1	Exosc8
Rad50	2.34021e-86	0.455329	0.745	0.481	6.06958e-82	1	Rad50
Zfp655	9.27883e-110	0.454491	0.653	0.301	2.40656e-105	1	Zfp655
Rhox6	3.92308e-226	0.453805	0.216	0.002	1.01749e-221	1	Rhox6
Etv5	7.19364e-212	0.453768	0.532	0.116	1.86574e-207	1	Etv5
Gpn3	1.11859e-119	0.452622	0.661	0.293	2.90117e-115	1	Gpn3
Lrrc31	0	0.452311	0.353	0.002	0	1	Lrrc31
Fbxo22	3.9286e-123	0.452168	0.649	0.295	1.01892e-118	1	Fbxo22
Fancm	1.24819e-166	0.451388	0.543	0.159	3.2373e-162	1	Fancm
Anapc10	1.15858e-126	0.451175	0.592	0.242	3.00488e-122	1	Anapc10
Lncenc1	0	0.451055	0.419	0.004	0	1	Lncenc1
Brd1	7.9681e-92	0.449508	0.832	0.599	2.06661e-87	1	Brd1
Dazl	5.42268e-257	0.449356	0.25	0.003	1.40643e-252	1	Dazl
Sap30	5.14319e-110	0.449001	0.753	0.405	1.33394e-105	1	Sap30
Carnmt1	3.57246e-114	0.44895	0.732	0.391	9.26553e-110	1	Carnmt1
Fmr1nb	0	0.447786	0.319	0.002	0	1	Fmr1nb
Slc20a1	4.36801e-157	0.446462	0.463	0.116	1.13289e-152	1	Slc20a1
Aim2	0	0.446432	0.382	0.007	0	1	Aim2
Eif3a	9.3639e-133	0.445175	0.956	0.892	2.42862e-128	1	Eif3a
Rhox9	2.16621e-225	0.443985	0.215	0.002	5.61828e-221	1	Rhox9
Ppan	1.96478e-116	0.443872	0.687	0.337	5.09585e-112	1	Ppan
Ruvbl2	1.2007e-90	0.443154	0.714	0.437	3.11414e-86	1	Ruvbl2
Ptpn6	2.11667e-236	0.443133	0.408	0.052	5.4898e-232	1	Ptpn6
Nup43	3.0177e-116	0.442668	0.671	0.308	7.82671e-112	1	Nup43
Pde8a	0	0.439538	0.396	0.023	0	1	Pde8a
Pdhb	2.79156e-107	0.439364	0.748	0.407	7.2402e-103	1	Pdhb
Cbx7	0	0.43879	0.466	0.037	0	1	Cbx7
Brwd1	6.14687e-86	0.437731	0.752	0.457	1.59425e-81	1	Brwd1
Plekha4	1.56599e-213	0.437692	0.342	0.038	4.06156e-209	1	Plekha4
Dnajc2	1.38785e-100	0.436751	0.813	0.55	3.59953e-96	1	Dnajc2
Galnt6	0	0.436725	0.382	0.006	0	1	Galnt6
Dancr	8.62939e-80	0.435313	0.571	0.273	2.23812e-75	1	Dancr
Ncoa3	6.38389e-143	0.434503	0.523	0.163	1.65573e-138	1	Ncoa3
Hsph1	2.66721e-97	0.434073	0.573	0.259	6.91767e-93	1	Hsph1
Bcat2	1.989e-167	0.433712	0.506	0.133	5.15868e-163	1	Bcat2
Zfp981	0	0.432549	0.412	0.005	0	1	Zfp981
Ulk1	1.0936e-195	0.432104	0.509	0.116	2.83636e-191	1	Ulk1
Pgp	5.91771e-98	0.431889	0.717	0.399	1.53482e-93	1	Pgp
Cdc20	2.76159e-84	0.429779	0.466	0.18	7.16245e-80	1	Cdc20
Pop5	2.68581e-109	0.42933	0.691	0.348	6.96592e-105	1	Pop5
Anp32b	5.47477e-107	0.429144	0.961	0.906	1.41994e-102	1	Anp32b
Cad	2.61946e-140	0.42719	0.592	0.219	6.79383e-136	1	Cad
Trim28	4.09656e-84	0.426576	0.829	0.631	1.06248e-79	1	Trim28
Cebpzos	7.23692e-91	0.426538	0.762	0.478	1.87697e-86	1	Cebpzos
Nr0b1	0	0.426466	0.327	0.005	0	1	Nr0b1
Ube2t	1.82371e-141	0.426157	0.549	0.18	4.72996e-137	1	Ube2t
Srm	4.67782e-86	0.424311	0.733	0.453	1.21324e-81	1	Srm
Cdca8	7.48169e-111	0.423909	0.724	0.328	1.94045e-106	1	Cdca8
Gnpda1	1.10159e-125	0.423467	0.645	0.272	2.85709e-121	1	Gnpda1
Jam2	4.00001e-122	0.422965	0.291	0.056	1.03744e-117	1	Jam2
Gm47283	4.88537e-58	0.42255	0.537	0.283	1.26707e-53	1	Gm47283
Dctpp1	1.39601e-71	0.421259	0.824	0.636	3.6207e-67	1	Dctpp1
Gm6083	0	0.420472	0.436	0.036	0	1	Gm6083
Uba2	3.17241e-85	0.419498	0.818	0.605	8.22795e-81	1	Uba2
Gtsf1l	0	0.419289	0.41	0.002	0	1	Gtsf1l
Zswim1	2.37473e-257	0.418274	0.424	0.05	6.15909e-253	1	Zswim1
Ddx27	2.52971e-90	0.418093	0.763	0.487	6.56106e-86	1	Ddx27
Syce2	2.73865e-86	0.418088	0.68	0.383	7.10296e-82	1	Syce2
Lrrc34	0	0.417449	0.397	0.017	0	1	Lrrc34
Cep192	2.40772e-113	0.41697	0.596	0.246	6.24465e-109	1	Cep192
Ctc1	1.49618e-103	0.416582	0.558	0.227	3.88049e-99	1	Ctc1
Rbpms	1.11198e-91	0.416095	0.85	0.567	2.88404e-87	1	Rbpms
Cks2	1.53501e-67	0.415581	0.788	0.54	3.98121e-63	1	Cks2
Hmgcr	9.55318e-88	0.413792	0.717	0.403	2.47771e-83	1	Hmgcr
Nexmif	0	0.41356	0.37	0.015	0	1	Nexmif
Gm49504	1.92283e-241	0.413002	0.224	0.001	4.98706e-237	1	Gm49504
Ptges3	5.47595e-106	0.412357	0.94	0.82	1.42024e-101	1	Ptges3
Usp1	8.18014e-118	0.412266	0.588	0.235	2.1216e-113	1	Usp1
Zfp992	1.9962e-189	0.411973	0.53	0.128	5.17735e-185	1	Zfp992
Zfp428	7.59475e-100	0.411904	0.614	0.288	1.96977e-95	1	Zfp428
Lrpap1	1.98518e-50	0.411147	0.726	0.512	5.14876e-46	1	Lrpap1
Pelp1	1.04561e-115	0.407539	0.627	0.283	2.7119e-111	1	Pelp1
Exosc5	3.76972e-97	0.407226	0.548	0.242	9.77716e-93	1	Exosc5
Ppat	3.41618e-87	0.407156	0.645	0.345	8.86019e-83	1	Ppat
Bcas2	1.7502e-99	0.40687	0.906	0.774	4.53932e-95	1	Bcas2
Txnrd1	1.63353e-74	0.406847	0.823	0.633	4.23672e-70	1	Txnrd1
Mdn1	5.24871e-118	0.406521	0.579	0.23	1.36131e-113	1	Mdn1
Rae1	1.08387e-99	0.405613	0.756	0.44	2.81112e-95	1	Rae1
Arl14epl	0	0.404834	0.374	0.001	0	1	Arl14epl
Hspa8	5.74172e-74	0.404271	0.795	0.546	1.48917e-69	1	Hspa8
D030056L22Rik	1.03418e-87	0.40407	0.691	0.369	2.68224e-83	1	D030056L22Rik
Ruvbl1	2.51491e-87	0.403459	0.652	0.352	6.52268e-83	1	Ruvbl1
Pim3	3.28764e-111	0.402972	0.658	0.291	8.52682e-107	1	Pim3
Sox15	0	0.402849	0.381	0.005	0	1	Sox15
Ccnb2	6.96194e-91	0.402699	0.501	0.197	1.80565e-86	1	Ccnb2
Srpk1	7.43257e-72	0.401846	0.76	0.534	1.92771e-67	1	Srpk1
Ctps	1.61028e-120	0.400671	0.617	0.253	4.17641e-116	1	Ctps
Fam49b	1.53346e-90	0.400398	0.79	0.51	3.97717e-86	1	Fam49b
Gm46339	2.13702e-252	0.400232	0.45	0.06	5.54258e-248	1	Gm46339
Ucp2	1.08553e-108	0.400225	0.541	0.206	2.81542e-104	1	Ucp2
Gtf2h1	8.73153e-91	0.398866	0.709	0.389	2.26461e-86	1	Gtf2h1
Atxn10	5.21473e-55	0.398683	0.895	0.786	1.35249e-50	1	Atxn10
Uqcrc1	4.27593e-77	0.39793	0.749	0.479	1.109e-72	1	Uqcrc1
Lefty2	1.72633e-208	0.397462	0.214	0.005	4.4774e-204	1	Lefty2
Tm7sf3	1.28768e-129	0.396729	0.621	0.246	3.33972e-125	1	Tm7sf3
Cdk1	1.94659e-82	0.396024	0.603	0.284	5.04868e-78	1	Cdk1
Tcea3	1.89448e-157	0.395943	0.424	0.094	4.91353e-153	1	Tcea3
Wdr75	2.67914e-105	0.395766	0.665	0.323	6.94862e-101	1	Wdr75
Rangap1	3.87103e-105	0.395532	0.589	0.245	1.00399e-100	1	Rangap1
Sae1	1.24017e-83	0.395311	0.846	0.604	3.21652e-79	1	Sae1
Snhg6	2.97892e-55	0.395277	0.879	0.715	7.72613e-51	1	Snhg6
Pml	4.59287e-199	0.394335	0.459	0.089	1.19121e-194	1	Pml
Trim13	6.39867e-213	0.393303	0.429	0.068	1.65956e-208	1	Trim13
Resf1	9.80407e-69	0.393103	0.71	0.455	2.54278e-64	1	Resf1
Sycp3	1.00405e-162	0.391716	0.269	0.029	2.60409e-158	1	Sycp3
Taldo1	1.88864e-90	0.391551	0.829	0.561	4.89838e-86	1	Taldo1
Sec14l1	1.85654e-139	0.391398	0.519	0.16	4.81513e-135	1	Sec14l1
Incenp	1.02118e-109	0.390873	0.484	0.164	2.64854e-105	1	Incenp
Huwe1	5.09597e-67	0.390779	0.845	0.656	1.32169e-62	1	Huwe1
Hdac1	3.92497e-88	0.390503	0.707	0.41	1.01798e-83	1	Hdac1
Ddt	2.93669e-83	0.390417	0.713	0.4	7.6166e-79	1	Ddt
Abcd4	7.86577e-110	0.390194	0.451	0.149	2.04007e-105	1	Abcd4
Mreg	2.09018e-256	0.389852	0.421	0.048	5.4211e-252	1	Mreg
Eif2s1	3.27073e-76	0.389766	0.859	0.698	8.48298e-72	1	Eif2s1
Haus4	1.84598e-159	0.389592	0.517	0.145	4.78774e-155	1	Haus4
Cdca2	1.23186e-134	0.389018	0.407	0.101	3.19495e-130	1	Cdca2
Topbp1	2.80807e-90	0.387619	0.729	0.411	7.283e-86	1	Topbp1
Cyc1	1.69628e-79	0.387242	0.797	0.572	4.39947e-75	1	Cyc1
Ephx2	1.65142e-142	0.387093	0.341	0.067	4.28313e-138	1	Ephx2
Cndp2	1.48711e-110	0.387076	0.541	0.203	3.85697e-106	1	Cndp2
Zmym1	4.94492e-128	0.386552	0.524	0.178	1.28252e-123	1	Zmym1
Tpx2	4.02488e-88	0.386388	0.54	0.222	1.04389e-83	1	Tpx2
Stk38	8.63298e-85	0.385856	0.707	0.406	2.23905e-80	1	Stk38
Ppa1	3.21038e-68	0.384848	0.75	0.508	8.32644e-64	1	Ppa1
Cdc34	3.89393e-87	0.384644	0.761	0.447	1.00993e-82	1	Cdc34
AU018091	0	0.38445	0.379	0.002	0	1	AU018091
Phlda3	4.06709e-76	0.384295	0.729	0.409	1.05484e-71	1	Phlda3
Plekha7	2.34471e-167	0.383576	0.487	0.121	6.08123e-163	1	Plekha7
Psmd8	1.21219e-47	0.383501	0.896	0.776	3.14394e-43	1	Psmd8
Pola1	1.26196e-135	0.382971	0.51	0.159	3.27303e-131	1	Pola1
Rev1	6.92708e-76	0.382627	0.64	0.34	1.79661e-71	1	Rev1
Mdm2	5.38239e-74	0.381843	0.752	0.451	1.39598e-69	1	Mdm2
Selenoh	8.85111e-75	0.38071	0.923	0.829	2.29562e-70	1	Selenoh
Snhg12	2.03836e-39	0.380106	0.832	0.629	5.28669e-35	1	Snhg12
Idh3a	1.18399e-108	0.378946	0.668	0.306	3.07079e-104	1	Idh3a
Supt16	1.52343e-64	0.378574	0.856	0.711	3.95117e-60	1	Supt16
Rnf138	1.19574e-82	0.377915	0.709	0.392	3.10126e-78	1	Rnf138
Taf1d	8.37798e-62	0.376683	0.862	0.675	2.17291e-57	1	Taf1d
Apoa2	4.39707e-226	0.37579	0.362	0.039	1.14043e-221	1	Apoa2
Crlf3	5.36795e-118	0.37565	0.589	0.233	1.39223e-113	1	Crlf3
Scd1	1.58622e-128	0.375405	0.483	0.148	4.11402e-124	1	Scd1
S100a1	1.86271e-24	0.374807	0.412	0.274	4.83111e-20	1	S100a1
Dtl	5.11475e-95	0.374784	0.551	0.226	1.32656e-90	1	Dtl
Ddx21	1.13469e-107	0.37463	0.572	0.23	2.94294e-103	1	Ddx21
Zwilch	2.54256e-166	0.374609	0.489	0.122	6.59439e-162	1	Zwilch
Slc25a39	4.34331e-74	0.373659	0.788	0.561	1.12648e-69	1	Slc25a39
Hspa14	4.77421e-90	0.372256	0.691	0.389	1.23824e-85	1	Hspa14
Lsm2	4.42912e-83	0.371937	0.82	0.536	1.14874e-78	1	Lsm2
Sbno1	7.67838e-67	0.371585	0.803	0.574	1.99147e-62	1	Sbno1
Sqle	5.88765e-96	0.371291	0.628	0.288	1.52702e-91	1	Sqle
Utp18	3.97025e-86	0.371013	0.755	0.465	1.02972e-81	1	Utp18
Emc8	3.46658e-69	0.370345	0.696	0.425	8.99092e-65	1	Emc8
Tbrg1	9.70059e-79	0.369142	0.92	0.829	2.51594e-74	1	Tbrg1
Idh3g	1.00818e-72	0.368802	0.669	0.382	2.61482e-68	1	Idh3g
Orc2	3.11233e-114	0.368597	0.605	0.248	8.07214e-110	1	Orc2
Ect2	3.76634e-142	0.36848	0.488	0.135	9.76839e-138	1	Ect2
Zfp988	0	0.368332	0.366	0.003	0	1	Zfp988
Fgd1	1.13133e-139	0.368109	0.473	0.134	2.93422e-135	1	Fgd1
Smad7	2.31888e-84	0.36767	0.634	0.311	6.01426e-80	1	Smad7
Asna1	8.8707e-93	0.367647	0.634	0.303	2.3007e-88	1	Asna1
Hspbap1	4.19861e-152	0.367074	0.471	0.122	1.08895e-147	1	Hspbap1
Fdps	2.62237e-105	0.366775	0.526	0.199	6.80137e-101	1	Fdps
Cggbp1	6.77516e-80	0.366454	0.769	0.487	1.75721e-75	1	Cggbp1
Rrn3	7.08721e-106	0.366183	0.557	0.224	1.83814e-101	1	Rrn3
Ddx39	2.10397e-63	0.366094	0.703	0.462	5.45685e-59	1	Ddx39
Lbr	4.82307e-87	0.366019	0.617	0.295	1.25091e-82	1	Lbr
Pmaip1	1.19508e-54	0.365943	0.44	0.207	3.09956e-50	1	Pmaip1
Nup62cl	2.17076e-260	0.364999	0.3	0.013	5.63009e-256	1	Nup62cl
Mcm4	1.44331e-63	0.364847	0.655	0.38	3.74338e-59	1	Mcm4
Ran	2.98574e-94	0.364011	0.983	0.933	7.74381e-90	1	Ran
Wdr43	1.52585e-73	0.363698	0.747	0.484	3.95745e-69	1	Wdr43
Cox7c	6.98534e-84	0.363455	0.905	0.753	1.81172e-79	1	Cox7c
Kctd6	1.64251e-155	0.362953	0.477	0.121	4.26003e-151	1	Kctd6
Cnn3	7.35975e-70	0.362824	0.791	0.54	1.90883e-65	1	Cnn3
Diaph1	1.8855e-96	0.361975	0.626	0.297	4.89024e-92	1	Diaph1
Cyb5b	8.39371e-109	0.361663	0.512	0.189	2.17699e-104	1	Cyb5b
Mpp1	8.42658e-87	0.361543	0.498	0.202	2.18552e-82	1	Mpp1
Rrp9	2.65837e-125	0.36135	0.555	0.198	6.89475e-121	1	Rrp9
Mcm10	1.21775e-154	0.360827	0.435	0.103	3.15837e-150	1	Mcm10
Gnpnat1	2.20374e-116	0.360717	0.533	0.193	5.71562e-112	1	Gnpnat1
Oxct1	4.1859e-90	0.359989	0.624	0.289	1.08566e-85	1	Oxct1
H2afx	3.87043e-55	0.359063	0.655	0.407	1.00383e-50	1	H2afx
Ftsj3	1.52955e-75	0.359053	0.618	0.338	3.96704e-71	1	Ftsj3
Wdr5	6.59446e-106	0.358964	0.592	0.249	1.71034e-101	1	Wdr5
Psat1	1.29844e-89	0.358853	0.616	0.282	3.36763e-85	1	Psat1
Uba1	1.00778e-72	0.358801	0.744	0.491	2.61379e-68	1	Uba1
Usp10	2.34989e-72	0.358782	0.67	0.402	6.09468e-68	1	Usp10
Rad51	3.45268e-141	0.358698	0.467	0.126	8.95488e-137	1	Rad51
mt-Nd1	1.69148e-40	0.358102	0.846	0.835	4.38701e-36	1	mt-Nd1
Nampt	3.66984e-63	0.357388	0.808	0.567	9.51811e-59	1	Nampt
Ubb	2.78365e-85	0.356775	0.967	0.915	7.21967e-81	1	Ubb
Pdlim1	9.56783e-110	0.35637	0.632	0.264	2.48151e-105	1	Pdlim1
Acadm	4.20645e-86	0.356111	0.676	0.366	1.09098e-81	1	Acadm
Snhg15	1.12462e-56	0.355645	0.632	0.357	2.91682e-52	1	Snhg15
Psrc1	2.70802e-44	0.355602	0.636	0.406	7.02353e-40	1	Psrc1
Dcaf4	2.12219e-140	0.354726	0.482	0.139	5.50412e-136	1	Dcaf4
Tomm20	5.21584e-96	0.354299	0.976	0.95	1.35278e-91	1	Tomm20
Eif4e2	1.67629e-76	0.354157	0.845	0.646	4.34763e-72	1	Eif4e2
Hmces	2.35141e-94	0.353791	0.527	0.221	6.09862e-90	1	Hmces
Dlgap5	5.54777e-112	0.351484	0.516	0.181	1.43887e-107	1	Dlgap5
Slc38a4	2.88428e-81	0.351037	0.455	0.174	7.48067e-77	1	Slc38a4
Akr1b3	5.32822e-74	0.350275	0.634	0.345	1.38193e-69	1	Akr1b3
Dnd1	5.72866e-211	0.350239	0.246	0.011	1.48578e-206	1	Dnd1
Brd4	6.66012e-74	0.349998	0.808	0.559	1.72737e-69	1	Brd4
Kif23	1.48478e-130	0.34945	0.484	0.138	3.85092e-126	1	Kif23
Yrdc	1.78931e-90	0.349277	0.623	0.292	4.64076e-86	1	Yrdc
Tead1	3.44005e-74	0.348996	0.729	0.431	8.92212e-70	1	Tead1
Dlc1	5.47857e-118	0.348733	0.562	0.204	1.42092e-113	1	Dlc1
Dnmt1	2.52172e-61	0.348499	0.592	0.325	6.54034e-57	1	Dnmt1
Rbm38	8.7729e-144	0.3483	0.444	0.11	2.27534e-139	1	Rbm38
Fam50a	9.94134e-52	0.347559	0.759	0.506	2.57839e-47	1	Fam50a
Srrm1	2.44269e-78	0.347389	0.93	0.823	6.33536e-74	1	Srrm1
Rrp1b	2.1636e-66	0.347305	0.632	0.369	5.61152e-62	1	Rrp1b
Gpa33	0	0.34662	0.318	0.004	0	1	Gpa33
Gjb5	0	0.346202	0.329	0.006	0	1	Gjb5
Gm31659	0	0.345939	0.329	0.001	0	1	Gm31659
mt-Nd4	7.79518e-38	0.345871	0.845	0.843	2.02176e-33	1	mt-Nd4
Ubr5	8.10441e-62	0.345462	0.775	0.56	2.10196e-57	1	Ubr5
Eif3l	1.26061e-55	0.34531	0.845	0.676	3.26953e-51	1	Eif3l
Ebp	1.02905e-54	0.344319	0.604	0.363	2.66893e-50	1	Ebp
Amt	7.14644e-144	0.344014	0.458	0.119	1.8535e-139	1	Amt
Tcea1	3.14707e-85	0.343669	0.62	0.309	8.16223e-81	1	Tcea1
Rpa2	3.87691e-95	0.34365	0.575	0.252	1.00552e-90	1	Rpa2
Tmem40	0	0.343285	0.328	0.004	0	1	Tmem40
Tex10	2.05564e-94	0.343093	0.56	0.233	5.33151e-90	1	Tex10
Trim24	3.26424e-44	0.342997	0.734	0.573	8.46614e-40	1	Trim24
Dmrt1	3.63284e-279	0.342714	0.306	0.011	9.42213e-275	1	Dmrt1
Nmd3	2.35978e-101	0.3427	0.709	0.35	6.12034e-97	1	Nmd3
Nop56	1.79608e-61	0.342696	0.705	0.445	4.65831e-57	1	Nop56
Gsto1	4.94182e-52	0.342404	0.482	0.243	1.28171e-47	1	Gsto1
Txlng	7.00494e-149	0.34184	0.449	0.112	1.8168e-144	1	Txlng
Nr5a2	5.51659e-305	0.341715	0.382	0.023	1.43078e-300	1	Nr5a2
Pla1a	5.45071e-140	0.341678	0.36	0.075	1.4137e-135	1	Pla1a
Ide	1.02105e-85	0.341237	0.61	0.301	2.64821e-81	1	Ide
Smc1a	6.26395e-50	0.340952	0.804	0.632	1.62462e-45	1	Smc1a
Odf2	4.62427e-65	0.340866	0.645	0.364	1.19935e-60	1	Odf2
Dyrk3	1.04376e-120	0.340724	0.468	0.145	2.70709e-116	1	Dyrk3
Slc35f2	0	0.34053	0.353	0.013	0	1	Slc35f2
Cldn4	5.06121e-42	0.339973	0.489	0.254	1.31268e-37	1	Cldn4
Stip1	8.59356e-56	0.339613	0.762	0.546	2.22882e-51	1	Stip1
1700097N02Rik	4.25383e-298	0.339543	0.279	0.002	1.10327e-293	1	1700097N02Rik
Six4	1.06417e-202	0.339454	0.434	0.073	2.76003e-198	1	Six4
Nxt1	6.50329e-73	0.337691	0.587	0.3	1.68669e-68	1	Nxt1
Tax1bp1	3.92468e-59	0.337176	0.788	0.564	1.01791e-54	1	Tax1bp1
Ncapd3	9.69767e-117	0.337106	0.538	0.191	2.51519e-112	1	Ncapd3
Cebpz	2.8472e-70	0.336925	0.758	0.486	7.38449e-66	1	Cebpz
Trip12	1.96857e-54	0.336384	0.802	0.585	5.10567e-50	1	Trip12
Fmr1	7.84779e-61	0.336235	0.694	0.438	2.0354e-56	1	Fmr1
Npm3	5.80492e-78	0.335911	0.757	0.462	1.50556e-73	1	Npm3
Tubb4b	1.16747e-63	0.335104	0.673	0.405	3.02795e-59	1	Tubb4b
Eif5b	3.77204e-59	0.335067	0.861	0.707	9.78317e-55	1	Eif5b
Spata5	4.69642e-114	0.334952	0.532	0.193	1.21806e-109	1	Spata5
Usp28	7.57872e-160	0.334663	0.448	0.103	1.96562e-155	1	Usp28
Fdft1	3.93464e-96	0.334271	0.562	0.243	1.02049e-91	1	Fdft1
1700007K13Rik	5.64729e-174	0.333942	0.349	0.053	1.46468e-169	1	1700007K13Rik
Pold1	2.62133e-127	0.333773	0.47	0.14	6.79867e-123	1	Pold1
Zfp568	4.88748e-97	0.333316	0.567	0.236	1.26762e-92	1	Zfp568
Akap1	1.45941e-161	0.333254	0.436	0.098	3.78511e-157	1	Akap1
Eif1a	1.65026e-60	0.333068	0.808	0.601	4.28012e-56	1	Eif1a
Elavl2	5.92821e-199	0.332922	0.362	0.048	1.53754e-194	1	Elavl2
Ldlr	3.03766e-125	0.332908	0.454	0.131	7.87848e-121	1	Ldlr
Ppm1b	1.35285e-96	0.332878	0.622	0.286	3.50875e-92	1	Ppm1b
Hmgn5	3.85166e-83	0.331429	0.41	0.149	9.98966e-79	1	Hmgn5
Cenpw	5.94367e-78	0.331399	0.695	0.369	1.54155e-73	1	Cenpw
Mov10	3.8799e-152	0.331007	0.45	0.11	1.00629e-147	1	Mov10
L3mbtl2	1.92152e-141	0.330511	0.431	0.108	4.98366e-137	1	L3mbtl2
Rplp1	2.72585e-120	0.330223	0.99	0.991	7.06977e-116	1	Rplp1
Rbpj	8.72499e-81	0.329895	0.608	0.298	2.26291e-76	1	Rbpj
Prdx1	3.35618e-66	0.329813	0.948	0.912	8.70459e-62	1	Prdx1
Sf3b3	1.2041e-40	0.329789	0.792	0.618	3.12296e-36	1	Sf3b3
Dnajc8	1.00406e-58	0.329664	0.801	0.601	2.60414e-54	1	Dnajc8
Dnttip2	6.13837e-59	0.329377	0.807	0.607	1.59205e-54	1	Dnttip2
Psme4	3.23795e-64	0.329191	0.749	0.483	8.39795e-60	1	Psme4
Sirt1	3.70751e-93	0.328887	0.487	0.187	9.6158e-89	1	Sirt1
1110002J07Rik	1.25427e-297	0.328879	0.299	0.006	3.25308e-293	1	1110002J07Rik
Mtmr7	6.65865e-150	0.328185	0.423	0.096	1.72699e-145	1	Mtmr7
Kat7	7.8248e-82	0.328093	0.606	0.299	2.02944e-77	1	Kat7
Gnl3l	4.83183e-88	0.327959	0.581	0.264	1.25318e-83	1	Gnl3l
Txn1	7.95704e-81	0.327343	0.967	0.937	2.06374e-76	1	Txn1
Prim1	6.19776e-76	0.326913	0.539	0.252	1.60745e-71	1	Prim1
Fpgs	1.20156e-157	0.326772	0.415	0.09	3.11637e-153	1	Fpgs
Gars	2.47146e-57	0.32654	0.828	0.608	6.40999e-53	1	Gars
Etf1	1.97992e-62	0.326382	0.835	0.617	5.13512e-58	1	Etf1
Nodal	5.62594e-217	0.326291	0.369	0.044	1.45914e-212	1	Nodal
Rrs1	2.88612e-83	0.325967	0.635	0.311	7.48543e-79	1	Rrs1
Acot9	1.0805e-134	0.325728	0.362	0.079	2.80237e-130	1	Acot9
Mis18bp1	1.17356e-81	0.325695	0.467	0.182	3.04376e-77	1	Mis18bp1
Sgo1	1.85934e-141	0.325588	0.433	0.106	4.82239e-137	1	Sgo1
Sde2	3.18595e-59	0.325541	0.692	0.416	8.26307e-55	1	Sde2
Rcl1	5.76069e-101	0.324949	0.51	0.193	1.49409e-96	1	Rcl1
Gabarapl2	4.23981e-45	0.324907	0.7	0.482	1.09964e-40	1	Gabarapl2
Mga	1.60257e-58	0.324237	0.809	0.607	4.15643e-54	1	Mga
Nup88	5.96159e-66	0.324223	0.672	0.398	1.5462e-61	1	Nup88
Rpp25	5.95153e-218	0.324172	0.326	0.03	1.54359e-213	1	Rpp25
Ubtf	1.95554e-54	0.324027	0.761	0.536	5.07189e-50	1	Ubtf
Me2	5.0664e-103	0.322756	0.534	0.207	1.31402e-98	1	Me2
Siah1b	6.71975e-138	0.321575	0.386	0.088	1.74284e-133	1	Siah1b
Tra2b	1.44112e-55	0.321149	0.791	0.549	3.73768e-51	1	Tra2b
Ltv1	9.36679e-87	0.321087	0.535	0.231	2.42937e-82	1	Ltv1
Cep55	1.54361e-149	0.320678	0.392	0.083	4.0035e-145	1	Cep55
Hspd1	1.82047e-43	0.320535	0.895	0.813	4.72157e-39	1	Hspd1
Top3b	2.16209e-91	0.320332	0.543	0.231	5.60761e-87	1	Top3b
Trim6	5.07524e-159	0.320239	0.45	0.105	1.31631e-154	1	Trim6
Hibadh	7.66822e-66	0.320079	0.688	0.41	1.98883e-61	1	Hibadh
Chek2	2.31911e-116	0.319595	0.467	0.147	6.01484e-112	1	Chek2
Nsmce4a	1.42334e-53	0.319212	0.803	0.63	3.69158e-49	1	Nsmce4a
Rdm1	3.76135e-58	0.319016	0.614	0.35	9.75543e-54	1	Rdm1
Tex30	1.07878e-70	0.318974	0.56	0.269	2.79793e-66	1	Tex30
Pak1	9.33152e-87	0.318968	0.552	0.244	2.42022e-82	1	Pak1
Slc29a1	1.0214e-91	0.318964	0.47	0.173	2.64911e-87	1	Slc29a1
Uri1	6.40157e-63	0.318876	0.742	0.487	1.66031e-58	1	Uri1
Cd68	7.9979e-126	0.318672	0.313	0.062	2.07433e-121	1	Cd68
Casp8ap2	5.70427e-74	0.318411	0.688	0.374	1.47946e-69	1	Casp8ap2
Nfyb	1.54878e-50	0.317878	0.704	0.468	4.01692e-46	1	Nfyb
Dnm2	3.72875e-90	0.317805	0.532	0.225	9.6709e-86	1	Dnm2
Cdc45	1.2934e-132	0.317481	0.362	0.08	3.35457e-128	1	Cdc45
Sf3b1	6.41477e-58	0.316677	0.928	0.824	1.66373e-53	1	Sf3b1
Fnbp4	7.61058e-52	0.316653	0.711	0.456	1.97388e-47	1	Fnbp4
Cct6a	5.02086e-48	0.315973	0.903	0.843	1.30221e-43	1	Cct6a
Lefty1	2.47594e-44	0.315873	0.144	0.036	6.4216e-40	1	Lefty1
Nfu1	1.94008e-57	0.315492	0.721	0.465	5.0318e-53	1	Nfu1
Nefl	2.90058e-118	0.315429	0.227	0.031	7.52293e-114	1	Nefl
Ncapg	7.65682e-110	0.315109	0.501	0.167	1.98587e-105	1	Ncapg
Nufip1	2.35337e-66	0.315023	0.699	0.417	6.1037e-62	1	Nufip1
Zfp553	1.22157e-65	0.314642	0.567	0.291	3.16827e-61	1	Zfp553
Dicer1	1.11495e-76	0.314405	0.652	0.333	2.89174e-72	1	Dicer1
Gadd45gip1	5.34365e-59	0.314119	0.726	0.492	1.38593e-54	1	Gadd45gip1
Grn	2.19431e-50	0.312405	0.582	0.329	5.69116e-46	1	Grn
Hagh	7.55066e-93	0.312387	0.564	0.243	1.95834e-88	1	Hagh
Ccna2	6.15333e-90	0.312111	0.512	0.195	1.59593e-85	1	Ccna2
Snhg1	4.93259e-07	0.311917	0.924	0.876	0.0127932	1	Snhg1
Gspt1	9.23153e-41	0.311903	0.787	0.633	2.39429e-36	1	Gspt1
Polr3g	5.00335e-97	0.311884	0.511	0.197	1.29767e-92	1	Polr3g
Nop14	2.29833e-60	0.311476	0.762	0.519	5.96095e-56	1	Nop14
Atg101	1.39071e-98	0.310869	0.519	0.2	3.60696e-94	1	Atg101
Ncapd2	2.69854e-106	0.310504	0.492	0.168	6.99892e-102	1	Ncapd2
Tardbp	6.91948e-50	0.310235	0.791	0.578	1.79464e-45	1	Tardbp
Eif3d	2.18143e-58	0.310101	0.865	0.739	5.65775e-54	1	Eif3d
Tdrp	2.42083e-172	0.310058	0.386	0.068	6.27867e-168	1	Tdrp
Hist1h2ae	3.03963e-75	0.309141	0.419	0.158	7.88359e-71	1	Hist1h2ae
Utp20	7.86383e-82	0.308728	0.517	0.223	2.03956e-77	1	Utp20
Uchl5	1.18439e-68	0.308273	0.688	0.388	3.07184e-64	1	Uchl5
Pip4p1	2.26248e-60	0.307935	0.626	0.347	5.86798e-56	1	Pip4p1
Larp4	5.14478e-60	0.307615	0.781	0.533	1.33435e-55	1	Larp4
Nudcd2	1.55657e-52	0.307355	0.868	0.72	4.03712e-48	1	Nudcd2
Mad2l1	6.75009e-94	0.307305	0.452	0.162	1.7507e-89	1	Mad2l1
Zic3	1.03774e-131	0.307017	0.378	0.086	2.69147e-127	1	Zic3
Ubr7	4.55265e-72	0.306322	0.595	0.305	1.18077e-67	1	Ubr7
Cul2	3.54814e-50	0.305988	0.645	0.4	9.20245e-46	1	Cul2
Hspb8	2.93138e-105	0.305975	0.308	0.072	7.60284e-101	1	Hspb8
Abce1	1.63346e-65	0.304863	0.781	0.531	4.23655e-61	1	Abce1
Socs2	5.18927e-71	0.304773	0.534	0.244	1.34589e-66	1	Socs2
Wdr12	2.79178e-56	0.304603	0.661	0.398	7.24077e-52	1	Wdr12
Dtymk	1.09619e-49	0.304462	0.786	0.587	2.84307e-45	1	Dtymk
Eif2b3	8.86333e-80	0.304338	0.603	0.3	2.29879e-75	1	Eif2b3
Mpdu1	3.74845e-59	0.304238	0.625	0.353	9.72199e-55	1	Mpdu1
Nol9	1.88544e-96	0.303714	0.53	0.203	4.89007e-92	1	Nol9
Gm13261	0	0.303709	0.322	0.008	0	1	Gm13261
1110038B12Rik	1.80178e-10	0.303538	0.895	0.83	4.6731e-06	1	1110038B12Rik
Polr2a	6.31188e-58	0.303418	0.699	0.441	1.63705e-53	1	Polr2a
Ssu72	1.72511e-56	0.302747	0.827	0.642	4.47424e-52	1	Ssu72
Rpa1	2.50626e-103	0.301352	0.499	0.179	6.50025e-99	1	Rpa1
Rrp15	1.02965e-73	0.301163	0.655	0.352	2.67051e-69	1	Rrp15
Lypla1	3.18231e-98	0.300554	0.52	0.195	8.25364e-94	1	Lypla1
Rfc4	2.27848e-50	0.300286	0.679	0.429	5.90946e-46	1	Rfc4
Wee1	8.63085e-86	0.300238	0.483	0.188	2.2385e-81	1	Wee1
Cops7a	3.6502e-57	0.300111	0.612	0.353	9.46715e-53	1	Cops7a
Ipmk	7.39772e-98	0.300105	0.495	0.183	1.91867e-93	1	Ipmk
Ciapin1	3.5047e-74	0.299606	0.566	0.279	9.08979e-70	1	Ciapin1
Cdt1	1.58717e-97	0.298815	0.489	0.178	4.11648e-93	1	Cdt1
Tomm40	1.12435e-45	0.298577	0.768	0.624	2.91611e-41	1	Tomm40
Bub1b	1.6267e-85	0.298444	0.444	0.162	4.21902e-81	1	Bub1b
Pole	1.41424e-149	0.298185	0.41	0.093	3.66797e-145	1	Pole
Dppa2	0	0.298158	0.328	0.004	0	1	Dppa2
Gclm	3.05946e-68	0.298024	0.669	0.378	7.93502e-64	1	Gclm
Uqcrq	3.00296e-50	0.297989	0.844	0.695	7.78847e-46	1	Uqcrq
Ubl3	1.86262e-64	0.297704	0.62	0.33	4.83088e-60	1	Ubl3
Tigar	1.2466e-196	0.297573	0.338	0.04	3.23318e-192	1	Tigar
Cdca5	4.40634e-145	0.297522	0.364	0.074	1.14283e-140	1	Cdca5
Mars	7.50673e-70	0.297284	0.535	0.254	1.94695e-65	1	Mars
Nol8	8.74838e-85	0.296894	0.531	0.222	2.26898e-80	1	Nol8
N4bp1	5.56374e-55	0.29688	0.657	0.398	1.44301e-50	1	N4bp1
Inpp5d	1.49808e-253	0.295243	0.268	0.008	3.88541e-249	1	Inpp5d
Sesn2	3.98689e-83	0.295225	0.497	0.201	1.03404e-78	1	Sesn2
Kif11	7.05079e-91	0.29513	0.449	0.152	1.82869e-86	1	Kif11
Fut9	4.92916e-294	0.294471	0.309	0.009	1.27843e-289	1	Fut9
Cnot8	3.70139e-70	0.29439	0.544	0.258	9.59993e-66	1	Cnot8
Abcf2	1.46874e-64	0.294351	0.574	0.3	3.80933e-60	1	Abcf2
Gm21411	0	0.294108	0.314	0.007	0	1	Gm21411
Fam169a	4.45359e-72	0.294107	0.52	0.237	1.15508e-67	1	Fam169a
Ak6	3.80871e-56	0.294062	0.632	0.378	9.87827e-52	1	Ak6
Calm3	3.9233e-42	0.293939	0.808	0.665	1.01755e-37	1	Calm3
Rgcc	6.1449e-114	0.292475	0.321	0.07	1.59374e-109	1	Rgcc
Eif4a1	9.58689e-72	0.29243	0.957	0.914	2.48646e-67	1	Eif4a1
Phlda2	1.76729e-73	0.292406	0.218	0.05	4.58365e-69	1	Phlda2
Rbbp4	5.78271e-50	0.292299	0.815	0.638	1.4998e-45	1	Rbbp4
Fam178b	1.5122e-232	0.292164	0.32	0.024	3.92205e-228	1	Fam178b
Psmd12	6.09165e-51	0.291956	0.859	0.72	1.57993e-46	1	Psmd12
Kdm5b	7.38543e-40	0.291439	0.852	0.737	1.91548e-35	1	Kdm5b
Rps27l	3.61474e-57	0.291274	0.953	0.897	9.3752e-53	1	Rps27l
Sp2	2.51045e-165	0.29101	0.381	0.07	6.5111e-161	1	Sp2
Triml1	4.46395e-294	0.291003	0.275	0.002	1.15777e-289	1	Triml1
Gadd45a	5.62236e-108	0.290783	0.571	0.21	1.45822e-103	1	Gadd45a
Zc3hav1	2.47847e-81	0.290703	0.557	0.245	6.42816e-77	1	Zc3hav1
D230025D16Rik	2.22305e-114	0.290529	0.409	0.117	5.76571e-110	1	D230025D16Rik
Dars	3.20737e-48	0.289945	0.748	0.537	8.31863e-44	1	Dars
Mcm6	3.1696e-43	0.289721	0.667	0.454	8.22068e-39	1	Mcm6
Rab5a	2.97167e-53	0.289467	0.763	0.495	7.70732e-49	1	Rab5a
Mrpl57	1.21031e-50	0.2886	0.763	0.545	3.13906e-46	1	Mrpl57
2020-03-05	6.24618e-33	0.288542	0.794	0.613	1.62001e-28	1	2020-03-05
Nup188	1.24818e-86	0.288343	0.51	0.206	3.23728e-82	1	Nup188
Ebna1bp2	7.80388e-43	0.28805	0.716	0.527	2.02401e-38	1	Ebna1bp2
Fkbp6	2.65095e-195	0.288018	0.183	0.001	6.87551e-191	1	Fkbp6
Fxr2	6.12708e-64	0.287945	0.607	0.327	1.58912e-59	1	Fxr2
Platr17	1.91492e-272	0.287506	0.269	0.004	4.96654e-268	1	Platr17
Acp5	4.38145e-153	0.287229	0.31	0.048	1.13637e-148	1	Acp5
Gstm2	1.27943e-202	0.287077	0.374	0.05	3.31833e-198	1	Gstm2
Rnaseh2b	3.15402e-65	0.286622	0.621	0.34	8.18026e-61	1	Rnaseh2b
Rnf4	3.19425e-60	0.28659	0.728	0.463	8.28462e-56	1	Rnf4
Sephs2	6.28942e-57	0.286464	0.53	0.269	1.63122e-52	1	Sephs2
Nup62	6.50818e-67	0.286241	0.599	0.316	1.68796e-62	1	Nup62
Smtnl1	2.01992e-270	0.286163	0.255	0.002	5.23887e-266	1	Smtnl1
Chaf1b	3.18895e-86	0.285937	0.489	0.194	8.27086e-82	1	Chaf1b
Arih2	1.63938e-94	0.285708	0.46	0.162	4.2519e-90	1	Arih2
Zfp936	3.14219e-298	0.285691	0.275	0.002	8.14959e-294	1	Zfp936
Plaa	7.10569e-66	0.285115	0.625	0.339	1.84293e-61	1	Plaa
Arid5b	9.11773e-51	0.28493	0.655	0.387	2.36477e-46	1	Arid5b
Hspe1	1.54041e-54	0.284751	0.907	0.786	3.99521e-50	1	Hspe1
Rbm25	1.90607e-46	0.284365	0.89	0.772	4.94359e-42	1	Rbm25
Vps54	1.81189e-73	0.284348	0.522	0.235	4.69932e-69	1	Vps54
Mat2b	3.90424e-76	0.284313	0.571	0.278	1.0126e-71	1	Mat2b
Pkp2	2.91063e-94	0.284229	0.523	0.203	7.549e-90	1	Pkp2
Zfp710	4.31711e-119	0.284215	0.421	0.117	1.11969e-114	1	Zfp710
Taf1	1.48923e-53	0.283189	0.572	0.319	3.86247e-49	1	Taf1
Pir	4.04027e-81	0.28317	0.434	0.165	1.04789e-76	1	Pir
Sirt3	1.12805e-63	0.282027	0.466	0.21	2.9257e-59	1	Sirt3
Smc6	3.47431e-46	0.281911	0.8	0.608	9.01097e-42	1	Smc6
Ddias	9.16021e-131	0.281687	0.335	0.068	2.37579e-126	1	Ddias
Renbp	1.21659e-37	0.281395	0.628	0.413	3.15536e-33	1	Renbp
Ipo5	9.96967e-38	0.281243	0.769	0.6	2.58573e-33	1	Ipo5
Got1l1	8.16149e-124	0.280841	0.353	0.078	2.11676e-119	1	Got1l1
Lsm3	9.4196e-55	0.280513	0.765	0.513	2.44307e-50	1	Lsm3
Raph1	3.71922e-69	0.280317	0.582	0.286	9.64617e-65	1	Raph1
Cdv3	1.47212e-51	0.280288	0.941	0.853	3.8181e-47	1	Cdv3
Uck2	2.52522e-54	0.280279	0.646	0.388	6.54942e-50	1	Uck2
Cib1	1.23513e-72	0.279818	0.607	0.308	3.20344e-68	1	Cib1
Laptm5	6.24613e-138	0.279745	0.25	0.032	1.62e-133	1	Laptm5
Aifm1	1.00917e-78	0.279173	0.479	0.2	2.61738e-74	1	Aifm1
Lef1	1.76775e-88	0.278326	0.329	0.093	4.58484e-84	1	Lef1
Trim25	1.75919e-93	0.278245	0.481	0.177	4.56264e-89	1	Trim25
Sod1	2.39502e-53	0.278034	0.673	0.41	6.21172e-49	1	Sod1
Mif4gd	5.54894e-95	0.278007	0.435	0.147	1.43917e-90	1	Mif4gd
Phf13	4.19497e-72	0.277996	0.412	0.16	1.08801e-67	1	Phf13
Taf5	6.4755e-80	0.277734	0.461	0.182	1.67948e-75	1	Taf5
Srsf2	4.06905e-37	0.277158	0.894	0.778	1.05535e-32	1	Srsf2
Mrps31	3.83502e-59	0.277074	0.618	0.353	9.94652e-55	1	Mrps31
Adrb3	2.64554e-245	0.27691	0.25	0.005	6.86147e-241	1	Adrb3
Ccnf	5.69057e-89	0.276806	0.387	0.124	1.47591e-84	1	Ccnf
Sh3gl2	5.40455e-162	0.276779	0.323	0.047	1.40172e-157	1	Sh3gl2
Wdr18	1.61588e-48	0.276595	0.626	0.395	4.19095e-44	1	Wdr18
Rsl1d1	4.96786e-51	0.276551	0.924	0.824	1.28846e-46	1	Rsl1d1
Rpl4	3.64142e-91	0.276289	0.996	0.995	9.44438e-87	1	Rpl4
Phc1	1.3264e-77	0.276102	0.434	0.168	3.44016e-73	1	Phc1
Ctbp2	3.38974e-52	0.275825	0.613	0.366	8.79162e-48	1	Ctbp2
Uchl3	1.03663e-56	0.274927	0.671	0.411	2.6886e-52	1	Uchl3
Xrcc5	5.3605e-54	0.274891	0.606	0.348	1.3903e-49	1	Xrcc5
Gna13	3.7125e-58	0.274687	0.682	0.389	9.62874e-54	1	Gna13
Pxmp2	3.15295e-118	0.274607	0.352	0.083	8.17748e-114	1	Pxmp2
Utp14a	3.69995e-47	0.274485	0.696	0.451	9.5962e-43	1	Utp14a
Sin3b	1.41971e-37	0.274477	0.87	0.771	3.68217e-33	1	Sin3b
Twf2	2.49912e-76	0.273403	0.528	0.236	6.48172e-72	1	Twf2
Cbx1	1.39212e-42	0.273069	0.87	0.734	3.6106e-38	1	Cbx1
Tcerg1	3.34798e-49	0.272869	0.775	0.551	8.68332e-45	1	Tcerg1
Hist1h1a	1.58126e-63	0.272713	0.329	0.116	4.10115e-59	1	Hist1h1a
Rnf128	2.02152e-29	0.272429	0.344	0.186	5.24301e-25	1	Rnf128
Gm8909	4.35603e-268	0.272397	0.286	0.009	1.12978e-263	1	Gm8909
Ift46	6.20487e-61	0.27231	0.542	0.276	1.6093e-56	1	Ift46
Pfdn6	6.23568e-49	0.271854	0.741	0.509	1.61729e-44	1	Pfdn6
Lpin1	1.47371e-84	0.271551	0.3	0.082	3.8222e-80	1	Lpin1
Psmc2	1.79079e-45	0.271544	0.73	0.523	4.64458e-41	1	Psmc2
Naa25	3.69823e-72	0.271321	0.531	0.243	9.59173e-68	1	Naa25
Ppid	1.43809e-41	0.271271	0.743	0.541	3.72984e-37	1	Ppid
Cbs	2.66944e-245	0.271267	0.25	0.005	6.92345e-241	1	Cbs
Dhx29	1.55318e-96	0.271173	0.455	0.156	4.02832e-92	1	Dhx29
Actr2	1.98004e-47	0.271106	0.772	0.547	5.13544e-43	1	Actr2
Nfe2l2	1.81057e-76	0.271096	0.656	0.32	4.69591e-72	1	Nfe2l2
Npr1	3.49601e-227	0.270856	0.268	0.012	9.06726e-223	1	Npr1
Hnrnpf	9.39542e-55	0.270537	0.938	0.878	2.4368e-50	1	Hnrnpf
Cidea	2.88478e-148	0.270156	0.139	0.001	7.48196e-144	1	Cidea
Tyms	1.08882e-64	0.270058	0.579	0.297	2.82395e-60	1	Tyms
Sult6b1	1.32425e-238	0.270003	0.23	0.003	3.43459e-234	1	Sult6b1
Pak1ip1	2.30249e-49	0.268564	0.771	0.549	5.97175e-45	1	Pak1ip1
Chmp4c	3.58783e-142	0.2684	0.325	0.057	9.30541e-138	1	Chmp4c
Acp6	3.04888e-78	0.268146	0.401	0.147	7.90757e-74	1	Acp6
Wdr36	1.64491e-48	0.267728	0.705	0.462	4.26624e-44	1	Wdr36
Ranbp3	2.31695e-58	0.267685	0.513	0.256	6.00924e-54	1	Ranbp3
Cdo1	3.05631e-134	0.267571	0.309	0.055	7.92683e-130	1	Cdo1
Fnip1	1.80251e-40	0.267413	0.549	0.322	4.675e-36	1	Fnip1
Ep400	1.71779e-45	0.267032	0.628	0.386	4.45526e-41	1	Ep400
Zfp296	1.22163e-292	0.266995	0.314	0.01	3.16841e-288	1	Zfp296
Mlf2	6.97041e-42	0.266927	0.823	0.631	1.80785e-37	1	Mlf2
Srebf2	5.63542e-53	0.266871	0.574	0.308	1.4616e-48	1	Srebf2
Mki67	3.42704e-64	0.266796	0.487	0.207	8.88837e-60	1	Mki67
Dna2	1.67183e-126	0.266746	0.386	0.094	4.33605e-122	1	Dna2
Kif22	7.62949e-88	0.26626	0.388	0.124	1.97879e-83	1	Kif22
Slc28a1	2.23105e-287	0.265669	0.269	0.002	5.78646e-283	1	Slc28a1
Ccdc43	2.3855e-53	0.265042	0.55	0.295	6.18703e-49	1	Ccdc43
Naa50	7.85199e-52	0.264722	0.837	0.628	2.03649e-47	1	Naa50
Esf1	3.70236e-36	0.264193	0.785	0.604	9.60244e-32	1	Esf1
Ppp5c	5.05893e-60	0.264056	0.61	0.333	1.31208e-55	1	Ppp5c
Rnmt	2.17782e-50	0.263514	0.688	0.429	5.64838e-46	1	Rnmt
Ralbp1	2.10668e-49	0.263498	0.686	0.427	5.46388e-45	1	Ralbp1
Ddx10	1.42907e-52	0.263448	0.619	0.361	3.70645e-48	1	Ddx10
Pdcd7	5.25853e-54	0.263274	0.562	0.304	1.36385e-49	1	Pdcd7
Eif5a	6.16373e-56	0.263247	0.964	0.931	1.59862e-51	1	Eif5a
Stx3	7.22135e-66	0.263057	0.718	0.385	1.87293e-61	1	Stx3
Faf1	5.9389e-42	0.262957	0.752	0.529	1.54031e-37	1	Faf1
Ptma	4.31701e-62	0.262875	0.995	0.991	1.11966e-57	1	Ptma
Gemin2	8.73264e-72	0.26263	0.537	0.251	2.2649e-67	1	Gemin2
Anxa7	6.87011e-55	0.262526	0.65	0.371	1.78183e-50	1	Anxa7
Bcap31	7.83128e-25	0.262499	0.824	0.717	2.03112e-20	1	Bcap31
Platr10	7.9259e-295	0.261929	0.276	0.002	2.05566e-290	1	Platr10
Bclaf1	5.87184e-40	0.261765	0.837	0.672	1.52292e-35	1	Bclaf1
Kras	5.338e-47	0.261699	0.717	0.49	1.38446e-42	1	Kras
Arpc1b	2.38584e-66	0.261543	0.785	0.517	6.1879e-62	1	Arpc1b
Uqcr10	6.27335e-50	0.261394	0.886	0.794	1.62706e-45	1	Uqcr10
Psmd14	5.15889e-44	0.260891	0.744	0.536	1.33801e-39	1	Psmd14
Nabp1	2.19525e-49	0.260689	0.317	0.125	5.6936e-45	1	Nabp1
Letm1	9.99164e-94	0.260614	0.393	0.122	2.59143e-89	1	Letm1
Smndc1	6.17143e-48	0.260462	0.619	0.373	1.60062e-43	1	Smndc1
Dnaja2	1.66471e-45	0.260285	0.876	0.723	4.3176e-41	1	Dnaja2
Ptpn2	6.00438e-74	0.259973	0.59	0.285	1.55729e-69	1	Ptpn2
Gcnt2	1.25513e-139	0.259792	0.332	0.062	3.25531e-135	1	Gcnt2
Rps8	1.49935e-63	0.259785	0.981	0.962	3.8887e-59	1	Rps8
Ina	1.52917e-186	0.259373	0.207	0.007	3.96606e-182	1	Ina
Aurkb	3.64626e-81	0.259355	0.384	0.127	9.45695e-77	1	Aurkb
Mtrex	8.09316e-56	0.259181	0.658	0.382	2.09904e-51	1	Mtrex
Rpl39l	3.60667e-136	0.259026	0.193	0.015	9.35427e-132	1	Rpl39l
Naa16	5.02653e-50	0.258845	0.556	0.302	1.30368e-45	1	Naa16
Cenpe	2.77886e-65	0.258504	0.533	0.243	7.20725e-61	1	Cenpe
Ly75	1.39154e-69	0.258472	0.263	0.076	3.6091e-65	1	Ly75
Ak4	2.16098e-50	0.258276	0.519	0.275	5.60472e-46	1	Ak4
Ankrd11	6.70452e-35	0.25768	0.874	0.771	1.73888e-30	1	Ankrd11
Mgme1	2.75394e-96	0.256988	0.426	0.14	7.14263e-92	1	Mgme1
Nars	1.56207e-34	0.256897	0.784	0.607	4.05137e-30	1	Nars
Tex14	2.2755e-261	0.256779	0.264	0.005	5.90174e-257	1	Tex14
Aars	1.95276e-76	0.256713	0.531	0.236	5.06469e-72	1	Aars
Slc25a40	1.13622e-116	0.256602	0.35	0.083	2.94689e-112	1	Slc25a40
Gar1	2.20019e-42	0.256491	0.597	0.369	5.70641e-38	1	Gar1
Gm17067	1.93936e-302	0.256154	0.283	0.002	5.02992e-298	1	Gm17067
Aco2	5.01278e-49	0.25519	0.714	0.48	1.30012e-44	1	Aco2
Hdgf	2.01262e-45	0.254942	0.908	0.833	5.21993e-41	1	Hdgf
Mettl16	1.91858e-50	0.254831	0.572	0.311	4.97603e-46	1	Mettl16
Psmd7	1.68569e-38	0.25479	0.86	0.743	4.372e-34	1	Psmd7
Ola1	1.10745e-49	0.254686	0.882	0.734	2.87229e-45	1	Ola1
Gatad2a	8.0379e-62	0.254644	0.66	0.378	2.08471e-57	1	Gatad2a
Chd1	1.19647e-38	0.254584	0.776	0.6	3.10317e-34	1	Chd1
Cbfa2t2	1.71975e-84	0.254334	0.426	0.152	4.46035e-80	1	Cbfa2t2
Dennd2c	3.17291e-185	0.25423	0.331	0.042	8.22925e-181	1	Dennd2c
Orc6	2.46883e-42	0.254063	0.729	0.51	6.40316e-38	1	Orc6
Gigyf2	4.08121e-47	0.253897	0.644	0.388	1.0585e-42	1	Gigyf2
Immt	3.60006e-34	0.25362	0.787	0.648	9.33713e-30	1	Immt
Exoc6b	7.81364e-71	0.25329	0.451	0.185	2.02655e-66	1	Exoc6b
Exo1	5.16792e-115	0.253283	0.378	0.096	1.34035e-110	1	Exo1
Rpe	6.53592e-68	0.25317	0.487	0.215	1.69516e-63	1	Rpe
Prmt7	1.55266e-52	0.252989	0.561	0.305	4.02699e-48	1	Prmt7
Dhfr	1.31694e-62	0.252881	0.55	0.276	3.41562e-58	1	Dhfr
Psmd4	4.24044e-50	0.252467	0.868	0.702	1.0998e-45	1	Psmd4
Anxa11	2.68709e-125	0.252439	0.358	0.08	6.96923e-121	1	Anxa11
Utrn	3.64475e-44	0.252263	0.715	0.474	9.45303e-40	1	Utrn
Gnl2	9.94195e-55	0.252133	0.601	0.339	2.57854e-50	1	Gnl2
Zfp534	1.06343e-280	0.252092	0.257	0.001	2.75812e-276	1	Zfp534
Sun1	6.05764e-64	0.25199	0.572	0.282	1.57111e-59	1	Sun1
Mrps18b	2.86765e-52	0.251695	0.661	0.386	7.43754e-48	1	Mrps18b
Eif3b	1.51897e-38	0.251633	0.729	0.533	3.93959e-34	1	Eif3b
Dnase2a	7.40744e-63	0.251494	0.418	0.173	1.92119e-58	1	Dnase2a
Wdr76	1.72899e-89	0.251406	0.393	0.127	4.48431e-85	1	Wdr76
Ppm1g	6.50497e-44	0.251323	0.675	0.44	1.68713e-39	1	Ppm1g
Alkbh2	3.50891e-75	0.251199	0.439	0.17	9.10071e-71	1	Alkbh2
Setd6	4.40457e-114	0.251192	0.368	0.093	1.14237e-109	1	Setd6
Ap3b2	1.44531e-113	0.250938	0.264	0.047	3.74855e-109	1	Ap3b2
Gclc	2.06447e-73	0.250827	0.519	0.229	5.35442e-69	1	Gclc
Rnf115	3.10786e-55	0.250816	0.555	0.284	8.06055e-51	1	Rnf115
Aen	7.37174e-53	0.250782	0.604	0.33	1.91194e-48	1	Aen
Cldn3	3.0001e-85	0.25067	0.403	0.131	7.78106e-81	1	Cldn3
Senp3	3.10259e-90	0.25064	0.408	0.136	8.04688e-86	1	Senp3
Nusap1	5.67829e-55	0.25061	0.335	0.128	1.47272e-50	1	Nusap1
Naa15	1.53719e-43	0.250516	0.739	0.516	3.98685e-39	1	Naa15
Dnajb6	3.10346e-39	0.250151	0.798	0.607	8.04914e-35	1	Dnajb6
Slc1a5	4.61965e-62	0.250087	0.523	0.25	1.19815e-57	1	Slc1a5
Cenpf1	0	1.46682	0.84	0.224	0	2	Cenpf
Ube2c1	2.46725e-215	1.23548	0.784	0.292	6.39907e-211	2	Ube2c
Top2a1	7.13978e-279	1.1764	0.845	0.272	1.85177e-274	2	Top2a
Mki671	1.92191e-282	1.08398	0.73	0.18	4.98466e-278	2	Mki67
Birc5	0	1.0642	0.861	0.248	0	2	Birc5
Cdca81	6.46756e-260	1.01118	0.856	0.324	1.67743e-255	2	Cdca8
Cenpe1	5.34585e-207	0.9756	0.7	0.229	1.3865e-202	2	Cenpe
Pclaf	0	0.941075	0.707	0.132	0	2	Pclaf
Cdk11	1.33682e-211	0.932298	0.75	0.275	3.46718e-207	2	Cdk1
Cenpa1	1.16093e-158	0.921166	0.769	0.353	3.01098e-154	2	Cenpa
Arl6ip1	3.3526e-83	0.88891	0.873	0.755	8.69529e-79	2	Arl6ip1
Hmmr1	4.78576e-234	0.883186	0.657	0.157	1.24124e-229	2	Hmmr
Prc11	1.99376e-174	0.872177	0.623	0.194	5.17101e-170	2	Prc1
Tubb4b1	6.46818e-127	0.861439	0.752	0.404	1.67759e-122	2	Tubb4b
Cks21	1.73095e-164	0.859255	0.878	0.537	4.48939e-160	2	Cks2
Tpx21	2.50451e-197	0.83035	0.68	0.213	6.49571e-193	2	Tpx2
H2afx1	3.57668e-130	0.817317	0.756	0.402	9.27647e-126	2	H2afx
Hmgb21	7.25278e-196	0.814119	0.965	0.688	1.88108e-191	2	Hmgb2
Nusap11	3.62384e-197	0.813835	0.513	0.109	9.3988e-193	2	Nusap1
Hist1h1e	5.34651e-113	0.776065	0.703	0.372	1.38667e-108	2	Hist1h1e
Spink11	7.85735e-127	0.764167	0.801	0.387	2.03788e-122	2	Spink1
Smc41	1.28047e-149	0.743859	0.821	0.466	3.32102e-145	2	Smc4
Knl1	2.41865e-231	0.728271	0.593	0.131	6.273e-227	2	Knl1
Cdc201	8.55397e-138	0.727925	0.552	0.179	2.21856e-133	2	Cdc20
Ccna21	1.65581e-211	0.727291	0.669	0.183	4.29451e-207	2	Ccna2
Ccnb11	6.22173e-164	0.721934	0.578	0.167	1.61367e-159	2	Ccnb1
Kif111	1.95622e-205	0.715253	0.584	0.143	5.07366e-201	2	Kif11
Spc25	1.3553e-165	0.713218	0.653	0.237	3.5151e-161	2	Spc25
Kif4	1.88568e-219	0.696286	0.585	0.133	4.8907e-215	2	Kif4
Plk1	1.69412e-193	0.689455	0.487	0.099	4.39386e-189	2	Plk1
Aspm	5.38921e-171	0.689057	0.496	0.12	1.39775e-166	2	Aspm
Kif15	2.13964e-229	0.681475	0.672	0.177	5.54936e-225	2	Kif15
Epcam1	1.01715e-61	0.676876	0.755	0.53	2.63809e-57	2	Epcam
Jpt1	2.32041e-103	0.663928	0.861	0.625	6.01822e-99	2	Jpt1
Mis18bp11	7.08432e-156	0.66065	0.575	0.177	1.83739e-151	2	Mis18bp1
Kif231	2.43329e-154	0.651646	0.521	0.146	6.31098e-150	2	Kif23
Smc21	3.19696e-149	0.647845	0.81	0.387	8.29163e-145	2	Smc2
Aurkb1	1.04434e-184	0.642698	0.515	0.117	2.7086e-180	2	Aurkb
Pimreg	4.33017e-225	0.633378	0.485	0.082	1.12307e-220	2	Pimreg
Bub11	1.86291e-158	0.626725	0.659	0.224	4.83164e-154	2	Bub1
Aurka	1.7454e-158	0.626391	0.492	0.123	4.52686e-154	2	Aurka
Hist1h2ae1	6.38941e-130	0.625315	0.507	0.155	1.65716e-125	2	Hist1h2ae
Tacc3	2.26216e-156	0.593804	0.568	0.174	5.86714e-152	2	Tacc3
Cks1b	5.13226e-122	0.592842	0.902	0.692	1.3311e-117	2	Cks1b
Lmnb1	1.06705e-105	0.584382	0.851	0.573	2.76749e-101	2	Lmnb1
Tuba1b	1.07012e-110	0.583086	0.86	0.576	2.77546e-106	2	Tuba1b
Knstrn	1.32096e-146	0.58004	0.493	0.137	3.42603e-142	2	Knstrn
Trh1	3.84167e-62	0.578956	0.673	0.374	9.96374e-58	2	Trh
Cdca31	1.52328e-133	0.576368	0.611	0.214	3.95077e-129	2	Cdca3
H1fx	1.53698e-94	0.574544	0.736	0.417	3.9863e-90	2	H1fx
Bub3	3.85847e-77	0.563517	0.723	0.48	1.00073e-72	2	Bub3
Racgap1	6.32695e-162	0.557686	0.497	0.126	1.64096e-157	2	Racgap1
Ccnb21	1.55779e-100	0.555306	0.54	0.204	4.04029e-96	2	Ccnb2
Ncapg1	2.28346e-160	0.550774	0.578	0.169	5.92239e-156	2	Ncapg
Incenp1	1.27581e-143	0.549847	0.551	0.167	3.30894e-139	2	Incenp
Stmn1	2.66586e-100	0.547361	0.943	0.74	6.91417e-96	2	Stmn1
H2afz	3.42958e-176	0.544511	0.999	0.94	8.89496e-172	2	H2afz
Sox171	1.84433e-98	0.537835	0.853	0.438	4.78345e-94	2	Sox17
Bub1b1	9.68007e-143	0.533577	0.536	0.159	2.51062e-138	2	Bub1b
Spc241	2.1559e-138	0.514718	0.694	0.254	5.59154e-134	2	Spc24
Emb1	2.13994e-82	0.514199	0.889	0.612	5.55014e-78	2	Emb
Kif20b1	4.84025e-114	0.513817	0.62	0.249	1.25537e-109	2	Kif20b
Dlgap51	1.23732e-134	0.513575	0.573	0.186	3.20912e-130	2	Dlgap5
Ccdc34	1.96271e-96	0.507515	0.833	0.598	5.09047e-92	2	Ccdc34
Hjurp	1.22614e-66	0.506785	0.705	0.474	3.18011e-62	2	Hjurp
Fam210b1	4.07423e-71	0.505545	0.706	0.409	1.05669e-66	2	Fam210b
Gmnn1	1.05925e-101	0.504409	0.74	0.377	2.74727e-97	2	Gmnn
Hmgn2	1.66662e-86	0.502441	0.791	0.491	4.32255e-82	2	Hmgn2
Car41	2.53331e-86	0.501759	0.833	0.429	6.57039e-82	2	Car4
Fbxo51	3.29632e-134	0.498569	0.549	0.168	8.54934e-130	2	Fbxo5
Rrm1	8.72938e-98	0.495618	0.651	0.313	2.26405e-93	2	Rrm1
H2afv	4.89963e-104	0.493158	0.951	0.786	1.27077e-99	2	H2afv
Dkk11	2.40687e-61	0.492112	0.632	0.322	6.24246e-57	2	Dkk1
Ckap5	1.01802e-68	0.491373	0.72	0.491	2.64034e-64	2	Ckap5
Ube2s1	3.7947e-96	0.490907	0.95	0.777	9.84195e-92	2	Ube2s
Slc16a11	4.56545e-69	0.480612	0.839	0.597	1.1841e-64	2	Slc16a1
Hist1h1b1	2.31138e-97	0.479584	0.585	0.226	5.99479e-93	2	Hist1h1b
Kif2c	2.7525e-146	0.473215	0.453	0.109	7.13888e-142	2	Kif2c
Cldn61	1.76043e-64	0.471169	0.673	0.362	4.56585e-60	2	Cldn6
Anp32e	3.46303e-78	0.467371	0.85	0.627	8.98172e-74	2	Anp32e
Ect21	1.16962e-120	0.465296	0.486	0.15	3.03352e-116	2	Ect2
Gpx21	1.01164e-61	0.462723	0.701	0.39	2.6238e-57	2	Gpx2
Cmtm81	7.48803e-84	0.454303	0.861	0.506	1.9421e-79	2	Cmtm8
Rdx1	1.06352e-62	0.452401	0.885	0.79	2.75836e-58	2	Rdx
Esco21	5.05284e-131	0.449723	0.574	0.174	1.3105e-126	2	Esco2
Krt81	9.96972e-83	0.448522	0.913	0.522	2.58575e-78	2	Krt8
Atad21	1.07315e-59	0.445648	0.667	0.402	2.78331e-55	2	Atad2
Kif20a	4.87313e-128	0.445093	0.422	0.107	1.26389e-123	2	Kif20a
Ckap2l	1.15403e-125	0.440957	0.383	0.09	2.9931e-121	2	Ckap2l
Nasp1	2.64633e-72	0.436108	0.883	0.688	6.86351e-68	2	Nasp
Fam213a1	1.14742e-62	0.435964	0.808	0.546	2.97595e-58	2	Fam213a
Melk	2.15286e-129	0.43489	0.482	0.137	5.58366e-125	2	Melk
Ndc80	3.87812e-136	0.433484	0.44	0.111	1.00583e-131	2	Ndc80
Spdl1	5.75518e-118	0.433083	0.444	0.131	1.49266e-113	2	Spdl1
Rangap11	6.46402e-77	0.43168	0.562	0.264	1.67651e-72	2	Rangap1
Shcbp1	1.57858e-131	0.428384	0.459	0.123	4.0942e-127	2	Shcbp1
Cd24a1	1.3355e-66	0.425749	0.9	0.615	3.46374e-62	2	Cd24a
Uhrf1	4.60367e-87	0.422643	0.596	0.264	1.19401e-82	2	Uhrf1
Tyms1	6.71258e-69	0.420823	0.596	0.306	1.74098e-64	2	Tyms
Clspn	1.22356e-86	0.418921	0.469	0.177	3.17341e-82	2	Clspn
Dut1	2.52394e-57	0.414095	0.811	0.58	6.54609e-53	2	Dut
Espn1	1.20628e-45	0.41219	0.745	0.52	3.12862e-41	2	Espn
Tnks1	9.74913e-72	0.409393	0.862	0.674	2.52853e-67	2	Tnks
Hnrnpd	2.6178e-59	0.404131	0.897	0.729	6.78952e-55	2	Hnrnpd
Kif221	2.4226e-106	0.403482	0.429	0.129	6.28325e-102	2	Kif22
Hist1h1a1	7.35151e-80	0.402482	0.37	0.119	1.90669e-75	2	Hist1h1a
Pcbd11	2.11828e-74	0.400988	0.814	0.461	5.49398e-70	2	Pcbd1
Tmpo	5.31767e-69	0.399697	0.853	0.653	1.37919e-64	2	Tmpo
Dnajc9	1.57841e-57	0.398863	0.686	0.435	4.09376e-53	2	Dnajc9
Flt11	5.60312e-59	0.398695	0.803	0.468	1.45323e-54	2	Flt1
Cpn11	2.36714e-84	0.397211	0.733	0.345	6.13942e-80	2	Cpn1
Nucks11	3.50684e-77	0.396895	0.929	0.781	9.09535e-73	2	Nucks1
Srsf3	6.38545e-71	0.396075	0.927	0.814	1.65613e-66	2	Srsf3
Ttk	6.39153e-135	0.395988	0.425	0.104	1.65771e-130	2	Ttk
Asb41	7.38041e-67	0.39594	0.63	0.307	1.91418e-62	2	Asb4
Mdk1	2.27761e-59	0.395078	0.973	0.836	5.90722e-55	2	Mdk
Ncapd21	8.48085e-83	0.391803	0.474	0.185	2.19959e-78	2	Ncapd2
Lsm21	1.4554e-64	0.390296	0.79	0.552	3.77473e-60	2	Lsm2
Cenph	2.51567e-90	0.389799	0.498	0.19	6.52465e-86	2	Cenph
Cep70	1.773e-61	0.38866	0.591	0.324	4.59845e-57	2	Cep70
Plk4	1.27401e-74	0.385452	0.507	0.217	3.30428e-70	2	Plk4
Ccnf1	1.25256e-78	0.385254	0.391	0.135	3.24864e-74	2	Ccnf
Foxa11	6.19389e-85	0.383811	0.582	0.247	1.60645e-80	2	Foxa1
Kitl1	3.98442e-63	0.381374	0.613	0.303	1.0334e-58	2	Kitl
Ranbp1	1.57751e-58	0.381304	0.897	0.74	4.09143e-54	2	Ranbp1
Col4a11	1.21251e-41	0.381035	0.856	0.666	3.14476e-37	2	Col4a1
Cenpw1	3.19355e-67	0.37828	0.675	0.386	8.28279e-63	2	Cenpw
Lsm31	7.0217e-59	0.377689	0.759	0.525	1.82115e-54	2	Lsm3
Col4a21	2.35038e-41	0.377187	0.807	0.602	6.09593e-37	2	Col4a2
Gins2	1.88093e-54	0.373492	0.569	0.316	4.87839e-50	2	Gins2
Rad511	2.44922e-94	0.368251	0.44	0.144	6.3523e-90	2	Rad51
Krt7	1.09396e-60	0.368167	0.613	0.307	2.8373e-56	2	Krt7
Hmgb3	1.41481e-49	0.367234	0.722	0.471	3.66945e-45	2	Hmgb3
Nsd2	9.04561e-54	0.366289	0.692	0.443	2.34607e-49	2	Nsd2
Peg31	2.0723e-36	0.365792	0.792	0.599	5.37472e-32	2	Peg3
G3bp1	3.3455e-64	0.365317	0.923	0.775	8.67688e-60	2	G3bp1
Bmp21	3.98259e-56	0.364455	0.568	0.283	1.03293e-51	2	Bmp2
Calm1	2.18692e-70	0.363545	0.98	0.925	5.67198e-66	2	Calm1
Spint21	1.01038e-42	0.363279	0.729	0.507	2.62053e-38	2	Spint2
Cit	1.02102e-92	0.36318	0.413	0.134	2.64812e-88	2	Cit
Diaph3	1.31626e-96	0.363022	0.437	0.144	3.41384e-92	2	Diaph3
Ncaph	1.66071e-100	0.361483	0.42	0.126	4.30723e-96	2	Ncaph
Prtg1	1.64498e-41	0.360185	0.709	0.479	4.26643e-37	2	Prtg
Krt181	2.15029e-68	0.360176	0.963	0.604	5.577e-64	2	Krt18
Sae11	5.06325e-57	0.358963	0.827	0.617	1.3132e-52	2	Sae1
Tubb5	3.87223e-73	0.358765	0.995	0.966	1.0043e-68	2	Tubb5
Mcm71	2.78719e-55	0.357489	0.635	0.363	7.22885e-51	2	Mcm7
Bex41	1.80295e-53	0.357453	0.921	0.684	4.67613e-49	2	Bex4
Hnrnpab	5.24217e-60	0.356628	0.932	0.825	1.35961e-55	2	Hnrnpab
Ezh21	1.13786e-54	0.351927	0.789	0.55	2.95115e-50	2	Ezh2
Rfc41	4.37269e-55	0.350842	0.691	0.438	1.1341e-50	2	Rfc4
Igfbp21	2.25499e-43	0.35003	0.935	0.796	5.84855e-39	2	Igfbp2
Amot	1.61311e-48	0.349797	0.559	0.292	4.18376e-44	2	Amot
Ptprf1	6.11849e-46	0.349154	0.764	0.563	1.58689e-41	2	Ptprf
Sp51	1.08894e-44	0.347467	0.744	0.47	2.82429e-40	2	Sp5
Slc2a31	1.78982e-36	0.34698	0.902	0.747	4.64209e-32	2	Slc2a3
Ube2t1	4.30697e-67	0.346295	0.477	0.207	1.11706e-62	2	Ube2t
Mad2l11	1.43163e-87	0.34582	0.471	0.171	3.71308e-83	2	Mad2l1
Arhgap11a	1.23017e-71	0.345718	0.381	0.138	3.19058e-67	2	Arhgap11a
Cdca21	1.76728e-94	0.345218	0.394	0.116	4.58361e-90	2	Cdca2
Rfc51	5.61355e-65	0.344814	0.58	0.285	1.45593e-60	2	Rfc5
Trim59	7.63171e-69	0.344342	0.458	0.193	1.97936e-64	2	Trim59
Anln1	9.67327e-73	0.343062	0.435	0.165	2.50886e-68	2	Anln
Cldn71	1.85286e-31	0.341641	0.485	0.298	4.80558e-27	2	Cldn7
Cdk5rap2	8.30368e-47	0.340903	0.527	0.295	2.15364e-42	2	Cdk5rap2
Fignl1	1.00887e-58	0.338153	0.495	0.233	2.61661e-54	2	Fignl1
Hist1h4d	1.07756e-48	0.336874	0.366	0.162	2.79476e-44	2	Hist1h4d
Soat11	1.68568e-40	0.336132	0.78	0.62	4.37199e-36	2	Soat1
Lsm6	5.46285e-41	0.335749	0.711	0.505	1.41684e-36	2	Lsm6
Cdkn3	3.32864e-62	0.335635	0.302	0.099	8.63316e-58	2	Cdkn3
Bex21	9.25006e-45	0.335493	0.788	0.533	2.3991e-40	2	Bex2
Tph1	2.96129e-53	0.331838	0.337	0.127	7.6804e-49	2	Tph1
Hmgb1	1.19748e-45	0.331608	0.684	0.469	3.10578e-41	2	Hmgb1
Gpc31	9.38818e-38	0.33042	0.797	0.594	2.43492e-33	2	Gpc3
Reep4	2.29181e-58	0.329183	0.357	0.14	5.94405e-54	2	Reep4
Dbf41	8.89395e-56	0.328756	0.593	0.32	2.30673e-51	2	Dbf4
Ptprk1	1.10394e-43	0.328269	0.697	0.463	2.86319e-39	2	Ptprk
Cited11	5.96329e-40	0.327862	0.524	0.285	1.54664e-35	2	Cited1
Psip1	1.4765e-50	0.327834	0.855	0.683	3.82946e-46	2	Psip1
Gm42047	4.58739e-36	0.32705	0.603	0.398	1.18979e-31	2	Gm42047
Sgo2a1	8.52133e-79	0.32634	0.513	0.195	2.21009e-74	2	Sgo2a
Snrpd1	9.96944e-54	0.319601	0.928	0.828	2.58567e-49	2	Snrpd1
Id31	4.44251e-43	0.319161	0.662	0.409	1.15221e-38	2	Id3
Srsf7	5.02521e-46	0.319136	0.897	0.797	1.30334e-41	2	Srsf7
Smarcc1	1.81447e-42	0.317877	0.845	0.712	4.706e-38	2	Smarcc1
Nde1	3.21129e-53	0.317192	0.36	0.15	8.32881e-49	2	Nde1
Brca11	1.63521e-70	0.316945	0.443	0.171	4.24107e-66	2	Brca1
Foxq1	2.13211e-45	0.316433	0.421	0.194	5.52983e-41	2	Foxq1
Rad51ap1	4.00993e-81	0.316128	0.394	0.131	1.04002e-76	2	Rad51ap1
Mns1	6.2227e-84	0.315877	0.337	0.097	1.61392e-79	2	Mns1
Bex11	1.74154e-50	0.314637	0.961	0.783	4.51685e-46	2	Bex1
Clic61	5.00257e-57	0.31125	0.493	0.222	1.29747e-52	2	Clic6
Hnrnpa2b1	4.32576e-43	0.311064	0.89	0.778	1.12193e-38	2	Hnrnpa2b1
Cenpk	6.2207e-87	0.310986	0.375	0.115	1.6134e-82	2	Cenpk
Ncapg2	2.97452e-76	0.310697	0.397	0.139	7.71472e-72	2	Ncapg2
Cadm11	6.12177e-40	0.309972	0.757	0.53	1.58774e-35	2	Cadm1
Foxa21	2.88801e-63	0.309717	0.488	0.212	7.49034e-59	2	Foxa2
Irs4	1.04179e-38	0.308655	0.225	0.079	2.70199e-34	2	Irs4
Tagln2	2.75706e-44	0.308552	0.884	0.696	7.1507e-40	2	Tagln2
Tmprss21	3.80168e-59	0.308103	0.692	0.354	9.86004e-55	2	Tmprss2
Ran1	9.01657e-66	0.305753	0.982	0.935	2.33854e-61	2	Ran
Dpp41	3.13928e-51	0.305676	0.463	0.214	8.14203e-47	2	Dpp4
Kif21a1	2.97114e-43	0.304187	0.674	0.418	7.70595e-39	2	Kif21a
Hook11	6.76846e-42	0.302702	0.665	0.424	1.75547e-37	2	Hook1
Pbk	3.14008e-71	0.302623	0.336	0.108	8.14411e-67	2	Pbk
Nuf2	1.74768e-79	0.301876	0.299	0.081	4.53279e-75	2	Nuf2
Gas2l3	4.55815e-54	0.301787	0.324	0.125	1.1822e-49	2	Gas2l3
Alyref	1.64393e-36	0.301455	0.736	0.563	4.26369e-32	2	Alyref
Slco3a11	2.01503e-46	0.300982	0.436	0.207	5.22618e-42	2	Slco3a1
Vrk1	1.87792e-45	0.298984	0.56	0.322	4.87058e-41	2	Vrk1
Ccdc18	2.41346e-50	0.298778	0.455	0.219	6.25956e-46	2	Ccdc18
Cep89	1.05919e-42	0.29602	0.4	0.197	2.74713e-38	2	Cep89
Podxl1	2.17101e-48	0.295049	0.648	0.362	5.63073e-44	2	Podxl
Sapcd2	4.70949e-84	0.294904	0.271	0.064	1.22145e-79	2	Sapcd2
Lsm4	1.12437e-35	0.294392	0.886	0.733	2.91618e-31	2	Lsm4
E2f5	3.39222e-38	0.293802	0.635	0.423	8.79807e-34	2	E2f5
Hells1	8.60378e-33	0.291379	0.619	0.403	2.23148e-28	2	Hells
Cep551	4.83148e-80	0.290326	0.347	0.104	1.25309e-75	2	Cep55
Stx71	2.90531e-37	0.290323	0.824	0.663	7.53522e-33	2	Stx7
Acot11	2.33649e-40	0.289953	0.584	0.335	6.05992e-36	2	Acot1
Fen1	3.82685e-49	0.289752	0.443	0.215	9.92531e-45	2	Fen1
Ddx391	4.94868e-38	0.289591	0.694	0.474	1.28349e-33	2	Ddx39
Dnmt11	3.3507e-36	0.288844	0.553	0.343	8.69037e-32	2	Dnmt1
Nudc	3.20516e-31	0.28533	0.81	0.67	8.3129e-27	2	Nudc
Lockd	3.90025e-98	0.284491	0.254	0.047	1.01157e-93	2	Lockd
Nsmce4a1	1.75697e-34	0.283896	0.797	0.638	4.55687e-30	2	Nsmce4a
Crb31	1.08085e-38	0.283481	0.525	0.293	2.8033e-34	2	Crb3
Thoc7	2.9184e-43	0.283213	0.852	0.731	7.56915e-39	2	Thoc7
Tln2	2.65547e-42	0.283025	0.6	0.363	6.88724e-38	2	Tln2
Cip2a	7.60729e-74	0.281156	0.342	0.11	1.97303e-69	2	Cip2a
Gata61	5.95774e-41	0.278969	0.512	0.274	1.5452e-36	2	Gata6
Acer2	2.22489e-35	0.278739	0.409	0.22	5.77049e-31	2	Acer2
Phldb21	2.53919e-40	0.278349	0.621	0.381	6.58564e-36	2	Phldb2
Cdca7l	4.40849e-43	0.278322	0.398	0.186	1.14339e-38	2	Cdca7l
Txndc121	5.17487e-31	0.277767	0.718	0.55	1.34215e-26	2	Txndc12
Sall4	1.0615e-31	0.277591	0.691	0.477	2.75311e-27	2	Sall4
Cald11	4.48979e-21	0.277295	0.806	0.692	1.16447e-16	2	Cald1
Rnaseh2c	1.02768e-33	0.277049	0.726	0.53	2.6654e-29	2	Rnaseh2c
Cep57	2.81075e-31	0.276578	0.653	0.462	7.28996e-27	2	Cep57
Grb101	1.09606e-18	0.276438	0.7	0.576	2.84275e-14	2	Grb10
Topbp11	7.61563e-35	0.275996	0.648	0.438	1.97519e-30	2	Topbp1
Sfpq	2.15031e-30	0.275255	0.846	0.733	5.57704e-26	2	Sfpq
Ssbp3	2.92492e-42	0.274982	0.728	0.514	7.58608e-38	2	Ssbp3
Dhfr1	1.78181e-31	0.274229	0.493	0.297	4.62131e-27	2	Dhfr
H1f0	2.25263e-21	0.274063	0.683	0.519	5.84242e-17	2	H1f0
Pkp4	8.56722e-36	0.272308	0.476	0.272	2.22199e-31	2	Pkp4
Set	9.96728e-42	0.27213	0.946	0.877	2.58511e-37	2	Set
Kmt5a	1.758e-35	0.271843	0.759	0.587	4.55955e-31	2	Kmt5a
2700099C18Rik	3.32782e-82	0.271729	0.298	0.078	8.63103e-78	2	2700099C18Rik
Stk26	1.12453e-43	0.27028	0.389	0.174	2.91659e-39	2	Stk26
Lbr1	7.63604e-38	0.270257	0.545	0.321	1.98048e-33	2	Lbr
Smchd1	2.8407e-30	0.269787	0.755	0.59	7.36763e-26	2	Smchd1
Rfc2	1.58757e-34	0.269225	0.602	0.406	4.11753e-30	2	Rfc2
Calm2	6.5625e-27	0.269195	0.918	0.838	1.70205e-22	2	Calm2
Trip13	1.01825e-49	0.268079	0.386	0.168	2.64092e-45	2	Trip13
Mnx11	2.19168e-50	0.267892	0.394	0.163	5.68435e-46	2	Mnx1
Selenoh1	6.7752e-36	0.267319	0.934	0.831	1.75722e-31	2	Selenoh
Dek1	3.66751e-34	0.265938	0.779	0.587	9.51206e-30	2	Dek
Cenpp	2.27439e-60	0.265722	0.391	0.155	5.89886e-56	2	Cenpp
Ihh1	9.05345e-48	0.265343	0.411	0.179	2.3481e-43	2	Ihh
Eme1	4.88132e-94	0.264538	0.276	0.059	1.26602e-89	2	Eme1
Tceal91	1.00568e-39	0.263008	0.967	0.922	2.60832e-35	2	Tceal9
Efcab11	5.1908e-100	0.262939	0.266	0.051	1.34629e-95	2	Efcab11
Cotl1	2.14159e-31	0.262402	0.739	0.537	5.55444e-27	2	Cotl1
Flrt31	1.54376e-42	0.262078	0.716	0.435	4.00388e-38	2	Flrt3
Acp1	1.12253e-37	0.26178	0.911	0.825	2.9114e-33	2	Acp1
Fkbp4	1.07312e-32	0.26173	0.905	0.781	2.78323e-28	2	Fkbp4
Kif18a	2.22842e-54	0.261251	0.3	0.105	5.77962e-50	2	Kif18a
Grb7	2.32445e-48	0.260705	0.407	0.18	6.0287e-44	2	Grb7
Ldha	1.14025e-54	0.260568	0.993	0.97	2.95735e-50	2	Ldha
Cdk4	2.86553e-39	0.260435	0.951	0.883	7.43204e-35	2	Cdk4
Agrn1	6.60832e-32	0.258885	0.598	0.392	1.71393e-27	2	Agrn
Blm1	3.74965e-44	0.258111	0.487	0.251	9.72509e-40	2	Blm
Dynll1	1.73455e-23	0.257131	0.956	0.881	4.49873e-19	2	Dynll1
Brd3	7.59415e-32	0.256779	0.737	0.569	1.96962e-27	2	Brd3
Sipa1l11	3.4658e-30	0.256051	0.576	0.374	8.98889e-26	2	Sipa1l1
Nup37	7.28045e-42	0.256036	0.508	0.278	1.88826e-37	2	Nup37
Prmt1	1.09639e-29	0.254415	0.897	0.778	2.84361e-25	2	Prmt1
Ivns1abp1	3.65516e-32	0.250828	0.679	0.477	9.48003e-28	2	Ivns1abp
Ptma1	9.99775e-67	0.250464	0.998	0.991	2.59302e-62	2	Ptma
Stard4	4.02923e-33	0.250396	0.512	0.304	1.04502e-28	2	Stard4
Sparcl1	0	2.49769	0.911	0.062	0	3	Sparcl1
Ptn	0	2.44686	0.911	0.051	0	3	Ptn
Zic1	0	2.15452	0.91	0.022	0	3	Zic1
Vcan	0	2.03667	0.894	0.379	0	3	Vcan
Mest	0	1.90708	0.864	0.136	0	3	Mest
Dlk1	0	1.8893	0.739	0.085	0	3	Dlk1
Cdkn1c	1.6843e-266	1.81362	0.899	0.4	4.36841e-262	3	Cdkn1c
Col3a1	0	1.69905	0.791	0.08	0	3	Col3a1
Twist1	0	1.67828	0.867	0.103	0	3	Twist1
Slc1a3	0	1.66071	0.813	0.067	0	3	Slc1a3
Fbn2	0	1.6488	0.84	0.112	0	3	Fbn2
Epha7	0	1.62486	0.781	0.073	0	3	Epha7
Col26a1	0	1.42081	0.801	0.031	0	3	Col26a1
Ncam1	0	1.36905	0.811	0.118	0	3	Ncam1
Stra6	0	1.34244	0.837	0.173	0	3	Stra6
Igfbp4	4.55579e-300	1.32613	0.887	0.31	1.18159e-295	3	Igfbp4
Pltp	0	1.31153	0.78	0.167	0	3	Pltp
Cxcl12	0	1.28767	0.706	0.03	0	3	Cxcl12
Tmem132c	0	1.28297	0.716	0.016	0	3	Tmem132c
Meis2	0	1.20419	0.834	0.215	0	3	Meis2
Aldh1a2	0	1.19951	0.624	0.014	0	3	Aldh1a2
Tcf12	3.30289e-246	1.184	0.886	0.493	8.56638e-242	3	Tcf12
Nrp2	0	1.17843	0.721	0.092	0	3	Nrp2
Foxc1	0	1.17324	0.726	0.021	0	3	Foxc1
Tubb2b	1.91728e-196	1.15958	0.771	0.312	4.97265e-192	3	Tubb2b
Agps	2.71867e-210	1.15498	0.813	0.386	7.05115e-206	3	Agps
Tpd52l1	0	1.11797	0.751	0.151	0	3	Tpd52l1
Vamp5	0	1.09328	0.589	0.076	0	3	Vamp5
Colec12	3.72146e-254	1.0852	0.756	0.213	9.65198e-250	3	Colec12
Zic4	0	1.06995	0.576	0.004	0	3	Zic4
Add3	1.91962e-238	1.05788	0.81	0.321	4.97871e-234	3	Add3
Marcks	8.44578e-231	1.05129	0.941	0.679	2.1905e-226	3	Marcks
Rev3l	2.83219e-182	1.03773	0.797	0.405	7.34556e-178	3	Rev3l
Zic2	1.54626e-271	1.0149	0.769	0.214	4.01038e-267	3	Zic2
Fabp5	3.99852e-135	1.01461	0.867	0.532	1.03706e-130	3	Fabp5
Nnat	2.30181e-185	1.00986	0.661	0.2	5.96997e-181	3	Nnat
Serpinh1	1.34643e-239	1.00662	0.957	0.778	3.49211e-235	3	Serpinh1
Cdh11	0	1.00252	0.587	0.076	0	3	Cdh11
Ntm	0	1.00049	0.596	0.013	0	3	Ntm
Fst	3.84159e-208	0.998415	0.55	0.11	9.96354e-204	3	Fst
Minar2	0	0.989003	0.591	0.005	0	3	Minar2
Eno3	3.3927e-208	0.98629	0.59	0.143	8.79931e-204	3	Eno3
Meox1	0	0.984115	0.436	0.019	0	3	Meox1
Nkd1	1.1256e-272	0.980731	0.689	0.145	2.91936e-268	3	Nkd1
Rbp1	1.76205e-168	0.980652	0.827	0.409	4.57006e-164	3	Rbp1
Maged2	2.86054e-203	0.971638	0.784	0.325	7.4191e-199	3	Maged2
Tuba1a	3.93935e-124	0.963093	0.789	0.465	1.02171e-119	3	Tuba1a
Lmo4	2.0658e-209	0.962107	0.78	0.307	5.35787e-205	3	Lmo4
Mfap2	3.08513e-252	0.958524	0.703	0.177	8.00159e-248	3	Mfap2
Sdk2	0	0.948531	0.65	0.071	0	3	Sdk2
Lamc3	0	0.948214	0.564	0.003	0	3	Lamc3
Col11a1	0	0.94711	0.541	0.025	0	3	Col11a1
Lgals1	8.37013e-175	0.93292	0.914	0.511	2.17088e-170	3	Lgals1
Tmsb4x	3.56781e-232	0.930416	0.991	0.821	9.25347e-228	3	Tmsb4x
Foxd1	0	0.928206	0.544	0.034	0	3	Foxd1
Hmgn3	2.37112e-264	0.927654	0.69	0.162	6.14974e-260	3	Hmgn3
Eid1	1.36897e-197	0.924369	0.92	0.624	3.55056e-193	3	Eid1
Svil	2.11443e-182	0.921689	0.713	0.268	5.48398e-178	3	Svil
Rdh10	0	0.912538	0.627	0.057	0	3	Rdh10
Notum	0	0.863091	0.543	0.053	0	3	Notum
Tgfbi	0	0.848501	0.503	0.03	0	3	Tgfbi
Zfp36l1	4.59272e-149	0.843738	0.829	0.467	1.19117e-144	3	Zfp36l1
Laptm4a	9.39527e-161	0.842839	0.911	0.789	2.43676e-156	3	Laptm4a
Basp1	9.06261e-149	0.839381	0.856	0.5	2.35048e-144	3	Basp1
Syne2	3.06779e-152	0.834882	0.66	0.262	7.95662e-148	3	Syne2
Nfat5	1.89087e-148	0.818456	0.71	0.308	4.90415e-144	3	Nfat5
Auts2	8.25262e-163	0.810927	0.789	0.389	2.1404e-158	3	Auts2
Pdlim4	6.05077e-179	0.81064	0.639	0.192	1.56933e-174	3	Pdlim4
Ppp1r1a	8.89536e-251	0.806068	0.399	0.037	2.3071e-246	3	Ppp1r1a
Nxn	3.78741e-158	0.800294	0.771	0.368	9.82302e-154	3	Nxn
Sema6a	0	0.787779	0.609	0.081	0	3	Sema6a
H3f3b	1.41191e-142	0.787558	0.99	0.966	3.66194e-138	3	H3f3b
Tmod2	5.58922e-269	0.776708	0.501	0.064	1.44962e-264	3	Tmod2
Pcbp4	5.06763e-137	0.774323	0.883	0.608	1.31434e-132	3	Pcbp4
Parm1	3.80844e-131	0.770767	0.469	0.125	9.87757e-127	3	Parm1
Tshz1	2.08209e-210	0.769119	0.62	0.155	5.40011e-206	3	Tshz1
H2afz1	6.38055e-155	0.766955	0.989	0.943	1.65486e-150	3	H2afz
Nupr1	1.4277e-82	0.757559	0.56	0.236	3.70289e-78	3	Nupr1
Anxa5	2.07141e-150	0.753878	0.846	0.454	5.37242e-146	3	Anxa5
Rflna	0	0.753127	0.53	0.045	0	3	Rflna
Bmp4	7.64832e-249	0.752193	0.463	0.058	1.98367e-244	3	Bmp4
Foxp2	8.64883e-284	0.748384	0.583	0.089	2.24316e-279	3	Foxp2
Lamtor3	1.68489e-132	0.747934	0.771	0.421	4.36992e-128	3	Lamtor3
Tnfrsf19	7.36888e-215	0.743244	0.629	0.157	1.91119e-210	3	Tnfrsf19
Ssbp2	5.69122e-228	0.741384	0.647	0.156	1.47608e-223	3	Ssbp2
Arhgap20	0	0.737233	0.484	0.043	0	3	Arhgap20
Ppp1r14b	1.08306e-106	0.720046	0.907	0.802	2.80903e-102	3	Ppp1r14b
Igfbp51	1.00969e-27	0.719227	0.627	0.464	2.61874e-23	3	Igfbp5
Sept11	2.09386e-129	0.713889	0.873	0.646	5.43064e-125	3	Sept11
Hoxb2	1.43955e-254	0.710396	0.504	0.069	3.73363e-250	3	Hoxb2
Islr	0	0.70758	0.471	0.017	0	3	Islr
Nr2f1	0	0.707515	0.486	0.042	0	3	Nr2f1
Sox111	3.48975e-113	0.705006	0.78	0.405	9.05102e-109	3	Sox11
Scd2	2.2155e-91	0.69817	0.824	0.6	5.74611e-87	3	Scd2
Cck	1.30685e-208	0.69424	0.267	0.014	3.38945e-204	3	Cck
Ptch1	1.72397e-115	0.691857	0.673	0.321	4.4713e-111	3	Ptch1
Sema5a	0	0.689799	0.504	0.049	0	3	Sema5a
Ccnd2	1.05751e-118	0.687031	0.677	0.276	2.74275e-114	3	Ccnd2
Ttc31	1.16738e-148	0.679175	0.939	0.813	3.02773e-144	3	Ttc3
Gas1	5.21095e-205	0.667517	0.546	0.108	1.35151e-200	3	Gas1
H1f01	5.21009e-58	0.666539	0.753	0.514	1.35129e-53	3	H1f0
Prrx1	1.20964e-252	0.665093	0.647	0.108	3.13732e-248	3	Prrx1
Slc39a10	1.00235e-109	0.660914	0.761	0.453	2.59971e-105	3	Slc39a10
C430049B03Rik	0	0.654009	0.487	0.039	0	3	C430049B03Rik
Fzd2	2.77738e-129	0.650628	0.724	0.322	7.20341e-125	3	Fzd2
Anxa6	1.31601e-195	0.650176	0.603	0.148	3.41321e-191	3	Anxa6
St6galnac3	7.73422e-255	0.648349	0.503	0.069	2.00595e-250	3	St6galnac3
Slc16a6	6.79139e-121	0.645062	0.503	0.16	1.76141e-116	3	Slc16a6
Mpp6	9.53706e-89	0.644105	0.84	0.65	2.47353e-84	3	Mpp6
Axin2	4.48944e-174	0.640861	0.596	0.169	1.16438e-169	3	Axin2
Bag2	1.41502e-68	0.640174	0.606	0.352	3.66999e-64	3	Bag2
Bmp5	0	0.639912	0.441	0.006	0	3	Bmp5
Slc6a13	0	0.638489	0.386	0.006	0	3	Slc6a13
Tut4	1.47874e-108	0.637563	0.887	0.72	3.83525e-104	3	Tut4
Itm2c	9.62822e-99	0.63222	0.823	0.545	2.49718e-94	3	Itm2c
Hist1h1b2	1.99636e-11	0.631859	0.376	0.262	5.17777e-07	3	Hist1h1b
Eva1b	8.47002e-103	0.6271	0.779	0.448	2.19679e-98	3	Eva1b
Clmp	3.63653e-204	0.625674	0.523	0.1	9.4317e-200	3	Clmp
Nr2f2	2.57599e-167	0.624876	0.55	0.139	6.6811e-163	3	Nr2f2
Hoxb4	0	0.623363	0.466	0.039	0	3	Hoxb4
Sptbn1	9.54404e-97	0.621792	0.901	0.719	2.47534e-92	3	Sptbn1
Col23a1	5.56814e-278	0.619275	0.417	0.034	1.44415e-273	3	Col23a1
Scube1	0	0.616737	0.434	0.004	0	3	Scube1
Tcf4	2.2183e-96	0.616544	0.826	0.568	5.75338e-92	3	Tcf4
Pcca	4.42162e-167	0.616244	0.557	0.152	1.14679e-162	3	Pcca
Nrep	3.46139e-111	0.613511	0.737	0.358	8.97746e-107	3	Nrep
Atp1a21	2.72953e-130	0.612074	0.751	0.298	7.07932e-126	3	Atp1a2
Arg11	1.98217e-118	0.610766	0.649	0.239	5.14097e-114	3	Arg1
Zic5	5.46116e-170	0.610377	0.537	0.133	1.41641e-165	3	Zic5
Pmaip11	1.76151e-79	0.608499	0.513	0.212	4.56866e-75	3	Pmaip1
Gpx7	4.95954e-141	0.601708	0.539	0.16	1.28631e-136	3	Gpx7
Myh10	1.45904e-89	0.60047	0.771	0.478	3.78417e-85	3	Myh10
Mmp11	1.4873e-57	0.595968	0.454	0.214	3.85747e-53	3	Mmp11
Chd7	4.56873e-90	0.594031	0.813	0.559	1.18495e-85	3	Chd7
Zdbf2	4.64116e-72	0.592743	0.724	0.47	1.20373e-67	3	Zdbf2
3110039I08Rik	4.94329e-193	0.592496	0.464	0.079	1.28209e-188	3	3110039I08Rik
Fez1	7.27232e-235	0.590371	0.461	0.062	1.88615e-230	3	Fez1
Pcolce	4.29847e-245	0.58915	0.56	0.087	1.11485e-240	3	Pcolce
Cenpx	3.60576e-81	0.588324	0.766	0.515	9.35191e-77	3	Cenpx
Snhg11	1.27711e-70	0.582342	0.63	0.337	3.31232e-66	3	Snhg11
Tpm2	5.9342e-60	0.580057	0.571	0.279	1.53909e-55	3	Tpm2
Ptprd	4.2119e-197	0.57574	0.447	0.072	1.0924e-192	3	Ptprd
H3f3a	1.40253e-176	0.575023	0.974	0.939	3.63761e-172	3	H3f3a
Foxb1	1.01656e-258	0.572854	0.339	0.019	2.63655e-254	3	Foxb1
Sh3bgrl	3.89324e-103	0.572178	0.713	0.36	1.00975e-98	3	Sh3bgrl
Maf	1.13859e-277	0.571935	0.401	0.03	2.95303e-273	3	Maf
Cask	2.12504e-103	0.571807	0.616	0.269	5.5115e-99	3	Cask
Pid1	3.82909e-134	0.568745	0.523	0.156	9.93112e-130	3	Pid1
Ptov1	2.10545e-106	0.567324	0.897	0.722	5.46069e-102	3	Ptov1
Foxp1	4.46896e-94	0.563882	0.686	0.354	1.15907e-89	3	Foxp1
Spsb4	3.90243e-270	0.563871	0.454	0.047	1.01213e-265	3	Spsb4
Gnas	1.25485e-140	0.562927	0.981	0.921	3.25457e-136	3	Gnas
Isoc1	3.97133e-88	0.562524	0.63	0.309	1.03e-83	3	Isoc1
Tmem167	1.26276e-99	0.560651	0.906	0.779	3.27509e-95	3	Tmem167
Mrc2	8.61081e-216	0.5591	0.523	0.086	2.2333e-211	3	Mrc2
Bmp3	0	0.55536	0.364	0.006	0	3	Bmp3
Sned1	1.91619e-277	0.554851	0.301	0.01	4.96982e-273	3	Sned1
Flrt2	5.00648e-203	0.553704	0.427	0.06	1.29848e-198	3	Flrt2
Nudt9	2.54946e-84	0.552442	0.693	0.402	6.61228e-80	3	Nudt9
Zeb1	3.33862e-133	0.550619	0.561	0.177	8.65904e-129	3	Zeb1
Sox4	1.52135e-80	0.548333	0.891	0.642	3.94578e-76	3	Sox4
Rab3il1	3.01737e-194	0.54702	0.434	0.067	7.82586e-190	3	Rab3il1
Ramp21	1.71352e-71	0.546332	0.779	0.471	4.44419e-67	3	Ramp2
Cpne8	1.47411e-121	0.546173	0.487	0.141	3.82325e-117	3	Cpne8
Zfp362	9.03582e-148	0.545753	0.521	0.141	2.34353e-143	3	Zfp362
Abhd11os	1.72637e-194	0.545174	0.521	0.103	4.47751e-190	3	Abhd11os
Map1lc3a	2.77271e-72	0.544623	0.771	0.564	7.19129e-68	3	Map1lc3a
Tsc22d1	4.42716e-64	0.542844	0.826	0.683	1.14823e-59	3	Tsc22d1
Stmn11	2.4269e-75	0.541354	0.93	0.746	6.29442e-71	3	Stmn1
Ism1	6.56329e-175	0.533846	0.446	0.081	1.70225e-170	3	Ism1
Tcf15	4.42832e-83	0.530248	0.374	0.113	1.14853e-78	3	Tcf15
Fbxl7	3.16442e-207	0.526291	0.387	0.046	8.20725e-203	3	Fbxl7
H2afy2	4.81638e-74	0.519932	0.751	0.45	1.24918e-69	3	H2afy2
Zeb2	1.19074e-134	0.51765	0.523	0.139	3.08832e-130	3	Zeb2
Cthrc1	3.32739e-69	0.513336	0.626	0.315	8.62991e-65	3	Cthrc1
Emilin1	7.57976e-171	0.51283	0.499	0.104	1.96589e-166	3	Emilin1
Hmgn1	7.59126e-113	0.512483	0.974	0.92	1.96887e-108	3	Hmgn1
Wif1	7.99115e-297	0.510021	0.299	0.006	2.07258e-292	3	Wif1
Plod1	2.84622e-96	0.509786	0.557	0.215	7.38196e-92	3	Plod1
Tcaf1	5.62065e-86	0.508381	0.579	0.262	1.45777e-81	3	Tcaf1
Mir99ahg	0	0.508283	0.361	0.009	0	3	Mir99ahg
Limd2	1.48744e-82	0.508164	0.717	0.394	3.85781e-78	3	Limd2
Jcad	2.28796e-143	0.507748	0.431	0.094	5.93405e-139	3	Jcad
Ctnnb1	1.17061e-94	0.505934	0.927	0.812	3.0361e-90	3	Ctnnb1
Metrn	3.7564e-100	0.505907	0.541	0.198	9.74261e-96	3	Metrn
Adam10	4.94604e-58	0.503402	0.6	0.342	1.2828e-53	3	Adam10
Lef11	3.40967e-169	0.503144	0.464	0.09	8.84333e-165	3	Lef1
Tshz2	4.89407e-252	0.501349	0.371	0.029	1.26933e-247	3	Tshz2
Tril	7.2507e-295	0.500565	0.303	0.007	1.88054e-290	3	Tril
Bmyc	1.07353e-71	0.497605	0.657	0.364	2.78431e-67	3	Bmyc
Trmt9b	9.82414e-153	0.497155	0.386	0.068	2.54799e-148	3	Trmt9b
Hmgcs1	3.77011e-40	0.497062	0.726	0.535	9.77816e-36	3	Hmgcs1
Selenop1	6.46125e-86	0.496403	0.773	0.423	1.67579e-81	3	Selenop
Camk4	0	0.495929	0.379	0.017	0	3	Camk4
Rgmb	9.22114e-176	0.495566	0.459	0.087	2.3916e-171	3	Rgmb
Crispld1	1.1506e-209	0.494997	0.449	0.065	2.9842e-205	3	Crispld1
Khdrbs1	2.76229e-78	0.494964	0.88	0.68	7.16427e-74	3	Khdrbs1
Dact1	4.07854e-90	0.492901	0.426	0.136	1.05781e-85	3	Dact1
Rac3	3.32959e-79	0.490834	0.571	0.255	8.63563e-75	3	Rac3
Tmem47	5.67335e-63	0.490197	0.633	0.358	1.47144e-58	3	Tmem47
Fat4	0	0.488939	0.336	0.01	0	3	Fat4
Armcx3	6.66018e-100	0.488246	0.571	0.223	1.72738e-95	3	Armcx3
Mafb	3.2836e-113	0.487701	0.257	0.038	8.51635e-109	3	Mafb
Des	5.92257e-23	0.486654	0.137	0.047	1.53608e-18	3	Des
Phip	6.43241e-67	0.486115	0.847	0.669	1.66831e-62	3	Phip
Oxct11	4.48057e-73	0.485413	0.607	0.313	1.16208e-68	3	Oxct1
Itih5	4.06631e-141	0.484981	0.327	0.051	1.05464e-136	3	Itih5
Notch2	2.36361e-69	0.484436	0.474	0.199	6.13027e-65	3	Notch2
Tex15	1.11043e-76	0.482299	0.426	0.157	2.88001e-72	3	Tex15
Foxc2	0	0.481696	0.339	0.005	0	3	Foxc2
Pcdh18	7.25024e-216	0.479938	0.376	0.039	1.88042e-211	3	Pcdh18
Nrip1	4.20951e-68	0.478937	0.659	0.393	1.09178e-63	3	Nrip1
Gmds	9.47091e-115	0.477724	0.486	0.15	2.45638e-110	3	Gmds
Gpx8	3.52219e-85	0.477183	0.64	0.301	9.13515e-81	3	Gpx8
Efnb1	1.91241e-103	0.476483	0.381	0.1	4.96003e-99	3	Efnb1
Aebp1	1.17117e-158	0.476189	0.521	0.11	3.03755e-154	3	Aebp1
Gng12	3.18688e-102	0.475973	0.796	0.42	8.26548e-98	3	Gng12
Slc25a4	1.39941e-125	0.475391	0.98	0.941	3.62952e-121	3	Slc25a4
1810026B05Rik	2.97631e-51	0.473804	0.669	0.441	7.71937e-47	3	1810026B05Rik
H19	1.93656e-69	0.47135	0.576	0.261	5.02266e-65	3	H19
Hoxb3os	1.00161e-189	0.471278	0.397	0.054	2.59778e-185	3	Hoxb3os
Ddit4	5.3628e-43	0.468098	0.7	0.492	1.3909e-38	3	Ddit4
Fbln1	7.97217e-68	0.466436	0.636	0.358	2.06766e-63	3	Fbln1
Ube2e3	1.51139e-69	0.465324	0.801	0.584	3.91993e-65	3	Ube2e3
Fyn	9.87247e-90	0.464543	0.527	0.207	2.56053e-85	3	Fyn
Arl4a1	3.71843e-54	0.464458	0.867	0.649	9.64411e-50	3	Arl4a
Mpc2	4.27741e-71	0.464365	0.761	0.5	1.10939e-66	3	Mpc2
Il11ra1	1.84082e-157	0.46334	0.409	0.075	4.77435e-153	3	Il11ra1
Tmsb10	3.27148e-103	0.4618	0.983	0.945	8.48491e-99	3	Tmsb10
Ncor2	5.46001e-81	0.461764	0.577	0.279	1.41611e-76	3	Ncor2
Spon11	2.72044e-48	0.461313	0.467	0.228	7.05574e-44	3	Spon1
Acat2	2.10882e-54	0.460166	0.557	0.301	5.46944e-50	3	Acat2
Col9a1	1.24712e-294	0.459234	0.284	0.005	3.23453e-290	3	Col9a1
Tenm4	4.06509e-147	0.458262	0.406	0.08	1.05432e-142	3	Tenm4
Pgrmc1	1.94071e-61	0.457787	0.83	0.665	5.03343e-57	3	Pgrmc1
Mmp16	7.50965e-254	0.455495	0.324	0.018	1.9477e-249	3	Mmp16
Pbx1	6.87988e-73	0.455262	0.649	0.346	1.78436e-68	3	Pbx1
Lama1	1.06716e-94	0.453869	0.43	0.134	2.76779e-90	3	Lama1
1810058I24Rik	1.71407e-68	0.453724	0.924	0.857	4.44562e-64	3	1810058I24Rik
Pclaf1	7.26554e-29	0.452419	0.361	0.191	1.88439e-24	3	Pclaf
Fxyd61	1.24946e-71	0.45183	0.791	0.504	3.2406e-67	3	Fxyd6
Nynrin	8.90268e-80	0.450837	0.566	0.259	2.309e-75	3	Nynrin
Has2	1.14993e-153	0.45073	0.317	0.042	2.98246e-149	3	Has2
Hadhb	1.68037e-80	0.450572	0.559	0.255	4.35821e-76	3	Hadhb
Cfl2	7.09498e-67	0.449875	0.836	0.654	1.84015e-62	3	Cfl2
Rab34	2.81577e-60	0.448395	0.743	0.507	7.30298e-56	3	Rab34
Dnajb14	1.20043e-64	0.446872	0.557	0.285	3.11343e-60	3	Dnajb14
Pth1r	4.32457e-71	0.443454	0.521	0.221	1.12162e-66	3	Pth1r
Abracl	1.32649e-59	0.443343	0.876	0.706	3.44039e-55	3	Abracl
Sh3bp5	3.89325e-121	0.442704	0.366	0.076	1.00975e-116	3	Sh3bp5
Hadha	4.04897e-57	0.442137	0.694	0.461	1.05014e-52	3	Hadha
Atp5g3	5.15653e-79	0.44064	0.92	0.83	1.3374e-74	3	Atp5g3
Bicc1	3.07821e-69	0.439808	0.524	0.233	7.98366e-65	3	Bicc1
Ube2e2	3.7649e-75	0.439777	0.576	0.278	9.76464e-71	3	Ube2e2
Nectin3	1.72607e-49	0.439166	0.51	0.274	4.47674e-45	3	Nectin3
Gm15050	4.825e-119	0.439045	0.436	0.107	1.25141e-114	3	Gm15050
Arhgap28	6.48412e-69	0.43864	0.589	0.288	1.68172e-64	3	Arhgap28
Mrfap1	1.99351e-87	0.438093	0.944	0.857	5.17037e-83	3	Mrfap1
Igdcc3	7.71133e-85	0.434491	0.45	0.156	2.00001e-80	3	Igdcc3
Fam110b	3.14203e-110	0.433409	0.447	0.129	8.14917e-106	3	Fam110b
Gm16731	1.30409e-56	0.432599	0.809	0.551	3.38229e-52	3	Gm1673
Hdgfl3	6.09564e-102	0.432453	0.499	0.168	1.58097e-97	3	Hdgfl3
Wwtr1	6.13356e-59	0.431646	0.604	0.341	1.5908e-54	3	Wwtr1
H2afv1	2.88914e-57	0.430724	0.92	0.794	7.49328e-53	3	H2afv
Nme1	2.9228e-63	0.430637	0.891	0.784	7.58056e-59	3	Nme1
Chd3	5.73342e-55	0.429111	0.52	0.271	1.48702e-50	3	Chd3
Six1	1.48289e-176	0.42911	0.303	0.031	3.84601e-172	3	Six1
Hmgn21	5.13388e-50	0.429051	0.74	0.504	1.33152e-45	3	Hmgn2
Enho	2.46559e-146	0.428723	0.44	0.094	6.39475e-142	3	Enho
Nkx6-1	5.55642e-202	0.424544	0.284	0.019	1.44111e-197	3	Nkx6-1
Baiap2l1	4.2887e-64	0.424028	0.53	0.253	1.11232e-59	3	Baiap2l1
Frmd4a	5.98761e-86	0.423824	0.419	0.135	1.55295e-81	3	Frmd4a
Fos	3.80914e-33	0.421759	0.404	0.212	9.87938e-29	3	Fos
Wls	1.54539e-56	0.420865	0.747	0.482	4.00812e-52	3	Wls
Hmcn1	1.34675e-188	0.420834	0.309	0.028	3.49292e-184	3	Hmcn1
Mtx2	1.34517e-52	0.420589	0.684	0.473	3.48883e-48	3	Mtx2
Tmem119	7.28112e-229	0.420314	0.329	0.023	1.88843e-224	3	Tmem119
Nid2	3.55379e-54	0.417572	0.526	0.272	9.2171e-50	3	Nid2
Alcam	1.04834e-132	0.417092	0.336	0.057	2.71898e-128	3	Alcam
Rnd3	1.48397e-63	0.416948	0.387	0.141	3.84882e-59	3	Rnd3
Hoxa5	3.85927e-248	0.416601	0.304	0.014	1.00094e-243	3	Hoxa5
Dixdc1	4.27639e-81	0.415597	0.429	0.15	1.10912e-76	3	Dixdc1
Ptms	7.94255e-47	0.413755	0.823	0.635	2.05998e-42	3	Ptms
Gamt	1.89918e-98	0.412177	0.303	0.064	4.92572e-94	3	Gamt
Ccdc28b	2.94438e-82	0.411895	0.469	0.172	7.63653e-78	3	Ccdc28b
Ier2	3.14179e-34	0.411571	0.76	0.625	8.14855e-30	3	Ier2
Col5a1	7.3022e-164	0.409581	0.524	0.108	1.8939e-159	3	Col5a1
mt-Rnr1	9.77327e-50	0.409572	0.969	0.867	2.53479e-45	3	mt-Rnr1
Dusp23	4.4519e-131	0.409481	0.329	0.056	1.15464e-126	3	Dusp23
Ndn	3.3279e-46	0.409413	0.486	0.255	8.63124e-42	3	Ndn
Egr1	2.61824e-46	0.408589	0.516	0.269	6.79067e-42	3	Egr1
Tspan61	1.02659e-49	0.408044	0.689	0.461	2.66256e-45	3	Tspan6
Fign	1.33367e-106	0.405976	0.387	0.098	3.45901e-102	3	Fign
Selenos	4.66037e-30	0.405658	0.709	0.561	1.20871e-25	3	Selenos
Lamtor4	2.0725e-51	0.405585	0.677	0.456	5.37522e-47	3	Lamtor4
Mfap4	1.36521e-184	0.4053	0.343	0.038	3.54081e-180	3	Mfap4
Lrig3	1.40685e-63	0.402947	0.504	0.227	3.64881e-59	3	Lrig3
Emp3	7.38767e-91	0.402651	0.531	0.181	1.91607e-86	3	Emp3
Cyp51	3.25736e-36	0.402617	0.663	0.486	8.44829e-32	3	Cyp51
Armcx2	5.31672e-69	0.4025	0.513	0.231	1.37895e-64	3	Armcx2
Epb41l31	1.2911e-52	0.402425	0.804	0.569	3.34859e-48	3	Epb41l3
Smarcb1	3.52388e-54	0.402071	0.683	0.46	9.13953e-50	3	Smarcb1
Pdlim7	3.17858e-59	0.402041	0.68	0.413	8.24397e-55	3	Pdlim7
Inka1	3.80595e-146	0.401624	0.331	0.049	9.87111e-142	3	Inka1
Eya1	1.0292e-169	0.401576	0.33	0.04	2.66932e-165	3	Eya1
Cdh15	2.83693e-234	0.401553	0.227	0.004	7.35786e-230	3	Cdh15
Tecr	3.37719e-52	0.400608	0.85	0.704	8.75908e-48	3	Tecr
Cntln	1.00474e-66	0.400426	0.451	0.186	2.6059e-62	3	Cntln
Podxl2	2.10829e-145	0.398611	0.376	0.068	5.46806e-141	3	Podxl2
Atxn7l3b1	1.28898e-57	0.398235	0.894	0.749	3.3431e-53	3	Atxn7l3b
Trib2	4.55862e-76	0.397878	0.327	0.094	1.18232e-71	3	Trib2
Tnni1	6.54551e-47	0.396006	0.109	0.016	1.69764e-42	3	Tnni1
Fut8	3.511e-56	0.394422	0.519	0.26	9.10614e-52	3	Fut8
Rbmx	1.36812e-53	0.392225	0.601	0.343	3.54836e-49	3	Rbmx
Enah	1.2929e-30	0.392008	0.766	0.642	3.35326e-26	3	Enah
Apod	1.24189e-194	0.391962	0.264	0.016	3.22097e-190	3	Apod
Por	1.42199e-62	0.39157	0.486	0.223	3.68808e-58	3	Por
Atp5o.1	1.38459e-46	0.391289	0.851	0.724	3.59108e-42	3	Atp5o.1
Klhl7	5.11974e-52	0.391183	0.506	0.254	1.32786e-47	3	Klhl7
Gxylt2	1.40025e-134	0.389903	0.307	0.046	3.63168e-130	3	Gxylt2
Arhgap42	2.42239e-88	0.389894	0.426	0.138	6.28272e-84	3	Arhgap42
Rbm5	2.60671e-50	0.389715	0.739	0.541	6.76075e-46	3	Rbm5
Tpm4	9.16089e-55	0.389158	0.86	0.709	2.37597e-50	3	Tpm4
Exoc2	3.80164e-55	0.387166	0.501	0.253	9.85993e-51	3	Exoc2
Rsu1	5.47878e-49	0.386601	0.649	0.428	1.42098e-44	3	Rsu1
Crabp2	1.35184e-165	0.38611	0.317	0.036	3.50613e-161	3	Crabp2
Zfp703	6.74775e-54	0.385238	0.52	0.259	1.7501e-49	3	Zfp703
Eif1b	4.5553e-45	0.384828	0.834	0.676	1.18146e-40	3	Eif1b
Eci2	9.65615e-55	0.384718	0.694	0.444	2.50442e-50	3	Eci2
Slc38a41	1.42236e-81	0.384305	0.499	0.186	3.68905e-77	3	Slc38a4
Ahdc1	5.50835e-83	0.383028	0.386	0.121	1.42864e-78	3	Ahdc1
Nes	8.88634e-40	0.378722	0.304	0.122	2.30476e-35	3	Nes
Ccdc88a	9.70093e-43	0.378554	0.673	0.473	2.51603e-38	3	Ccdc88a
Edil3	3.42631e-119	0.378043	0.309	0.053	8.88647e-115	3	Edil3
Fscn1	2.55649e-41	0.374617	0.779	0.631	6.63052e-37	3	Fscn1
Mex3b	1.57082e-115	0.374014	0.369	0.081	4.07408e-111	3	Mex3b
Arhgef40	7.56683e-102	0.373496	0.394	0.104	1.96253e-97	3	Arhgef40
Dlc11	1.45027e-50	0.372973	0.487	0.237	3.76141e-46	3	Dlc1
Rbms3	3.42995e-141	0.372522	0.347	0.057	8.89591e-137	3	Rbms3
Bmp7	1.53649e-67	0.372231	0.4	0.147	3.98505e-63	3	Bmp7
Gja1	6.58285e-53	0.371392	0.759	0.462	1.70733e-48	3	Gja1
2020-03-06	5.76824e-47	0.370781	0.51	0.282	1.49605e-42	3	2020-03-06
Emc2	4.10373e-42	0.370394	0.656	0.451	1.06434e-37	3	Emc2
Pmvk	1.1016e-48	0.37018	0.54	0.299	2.8571e-44	3	Pmvk
Tle1	3.25122e-34	0.36994	0.496	0.298	8.43238e-30	3	Tle1
Hoxb3	6.59493e-198	0.369715	0.316	0.027	1.71046e-193	3	Hoxb3
Gap43	3.0169e-142	0.368261	0.304	0.041	7.82463e-138	3	Gap43
Capn2	3.62418e-60	0.367898	0.549	0.276	9.39966e-56	3	Capn2
Top2b	2.78522e-42	0.367533	0.719	0.533	7.22376e-38	3	Top2b
C1d	2.44198e-45	0.36725	0.744	0.546	6.33351e-41	3	C1d
Pycr1	3.22278e-42	0.366101	0.364	0.167	8.35861e-38	3	Pycr1
Hddc2	4.94263e-42	0.365649	0.679	0.472	1.28192e-37	3	Hddc2
Daam2	4.00376e-231	0.365305	0.303	0.017	1.03842e-226	3	Daam2
Zfhx4	6.5375e-92	0.364785	0.341	0.085	1.69557e-87	3	Zfhx4
Dbi	3.06555e-33	0.364756	0.85	0.737	7.9508e-29	3	Dbi
Eea1	3.14474e-51	0.364356	0.583	0.323	8.15621e-47	3	Eea1
Prkar1a	8.13911e-38	0.363629	0.794	0.664	2.11096e-33	3	Prkar1a
Ntrk3	8.9405e-282	0.363485	0.257	0.002	2.31881e-277	3	Ntrk3
Odc1	1.60388e-19	0.36322	0.851	0.762	4.15981e-15	3	Odc1
2610001J05Rik	2.13733e-54	0.363164	0.541	0.281	5.54337e-50	3	2610001J05Rik
Tspan13	9.96023e-37	0.36142	0.651	0.465	2.58329e-32	3	Tspan13
Add1	9.70664e-40	0.36101	0.661	0.457	2.51752e-35	3	Add1
Gnb4	5.89697e-83	0.360662	0.5	0.186	1.52944e-78	3	Gnb4
Ttc28	4.99043e-55	0.360474	0.411	0.175	1.29432e-50	3	Ttc28
Mrps33	4.65331e-47	0.358397	0.799	0.64	1.20688e-42	3	Mrps33
Ccdc141	3.95882e-95	0.357876	0.263	0.049	1.02676e-90	3	Ccdc141
Ech1	9.16439e-35	0.357363	0.6	0.412	2.37688e-30	3	Ech1
Tmem150a	1.11781e-67	0.355934	0.417	0.156	2.89916e-63	3	Tmem150a
Nedd41	9.63162e-78	0.354969	0.966	0.942	2.49806e-73	3	Nedd4
Ddit4l	5.47237e-49	0.354272	0.343	0.136	1.41931e-44	3	Ddit4l
Ywhab	8.20764e-46	0.354134	0.859	0.746	2.12873e-41	3	Ywhab
Sept9	4.73551e-52	0.352978	0.513	0.266	1.2282e-47	3	Sept9
Tmem222	3.23422e-44	0.352907	0.577	0.362	8.38828e-40	3	Tmem222
Psmc5	3.23442e-40	0.352703	0.776	0.604	8.3888e-36	3	Psmc5
Prmt11	4.3404e-43	0.352393	0.884	0.783	1.12573e-38	3	Prmt1
Cntfr	1.9487e-83	0.349705	0.4	0.123	5.05414e-79	3	Cntfr
Echs1	3.08865e-39	0.349248	0.766	0.607	8.01072e-35	3	Echs1
Vgll4	7.88749e-47	0.349046	0.599	0.36	2.0457e-42	3	Vgll4
Skap2	3.67025e-39	0.34728	0.599	0.377	9.51915e-35	3	Skap2
Bach1	2.70728e-36	0.346412	0.609	0.419	7.0216e-32	3	Bach1
Cdc16	1.99516e-36	0.345387	0.663	0.488	5.17465e-32	3	Cdc16
Chsy1	2.31542e-61	0.345018	0.391	0.152	6.00529e-57	3	Chsy1
Zcchc24	4.38995e-85	0.344157	0.351	0.096	1.13858e-80	3	Zcchc24
Cyfip2	1.28118e-86	0.343898	0.329	0.083	3.32287e-82	3	Cyfip2
Crispld2	8.04441e-200	0.343016	0.246	0.012	2.0864e-195	3	Crispld2
Col4a5	1.70111e-89	0.341714	0.314	0.074	4.41199e-85	3	Col4a5
Ak3	1.11399e-53	0.341295	0.504	0.246	2.88924e-49	3	Ak3
Marcksl1	1.37179e-37	0.339845	0.867	0.73	3.55787e-33	3	Marcksl1
Atp5a1	2.15713e-53	0.339645	0.943	0.884	5.59474e-49	3	Atp5a1
Mpped2	4.14456e-50	0.339476	0.41	0.182	1.07493e-45	3	Mpped2
Qk	5.83328e-41	0.339338	0.837	0.717	1.51292e-36	3	Qk
Zic31	2.55171e-72	0.339328	0.354	0.108	6.61812e-68	3	Zic3
Arl3	2.29236e-36	0.338404	0.753	0.592	5.94546e-32	3	Arl3
Lpar1	1.33117e-33	0.338052	0.529	0.322	3.45252e-29	3	Lpar1
Dusp6	6.69381e-61	0.337732	0.33	0.112	1.73611e-56	3	Dusp6
Atp2a1	2.64733e-134	0.337664	0.166	0.008	6.86611e-130	3	Atp2a1
Dnmt3a	2.40533e-40	0.336471	0.484	0.264	6.23846e-36	3	Dnmt3a
Pfn2	2.31038e-33	0.336217	0.54	0.332	5.9922e-29	3	Pfn2
Ifitm2	3.07792e-29	0.334422	0.846	0.766	7.98288e-25	3	Ifitm2
Ndufb11	6.79198e-45	0.334125	0.876	0.803	1.76157e-40	3	Ndufb11
mt-Rnr2	1.71008e-37	0.334125	0.993	0.937	4.43527e-33	3	mt-Rnr2
Tnnt1	8.82981e-10	0.332223	0.133	0.069	2.2901e-05	3	Tnnt1
Dap	5.50492e-30	0.332031	0.791	0.636	1.42776e-25	3	Dap
Cnn31	1.89491e-34	0.331963	0.75	0.561	4.91465e-30	3	Cnn3
Anapc5	2.07423e-30	0.331603	0.75	0.611	5.37973e-26	3	Anapc5
Aard	1.12067e-66	0.331532	0.273	0.073	2.90658e-62	3	Aard
Rab13	2.23939e-40	0.331069	0.42	0.206	5.80808e-36	3	Rab13
Bach2	1.1808e-73	0.331014	0.347	0.105	3.06251e-69	3	Bach2
Cadm12	2.66958e-26	0.330743	0.723	0.54	6.92384e-22	3	Cadm1
Tia1	2.05171e-35	0.3307	0.661	0.459	5.32132e-31	3	Tia1
Cdc42ep3	1.55285e-69	0.329577	0.3	0.085	4.02747e-65	3	Cdc42ep3
Cbx5	2.9139e-38	0.329208	0.841	0.714	7.55749e-34	3	Cbx5
Tnik	3.02135e-155	0.329067	0.229	0.017	7.83617e-151	3	Tnik
Fads1	1.32119e-39	0.328483	0.497	0.283	3.42663e-35	3	Fads1
Hmgb22	2.01198e-10	0.327265	0.777	0.719	5.21828e-06	3	Hmgb2
Sem1	8.26182e-54	0.325659	0.943	0.892	2.14279e-49	3	Sem1
Minos1	2.95452e-40	0.325578	0.849	0.755	7.66284e-36	3	Minos1
Snx6	3.5641e-36	0.325441	0.869	0.771	9.24386e-32	3	Snx6
Zhx1	3.14661e-57	0.325227	0.389	0.151	8.16104e-53	3	Zhx1
Unc5c	2.18675e-184	0.324318	0.249	0.015	5.67155e-180	3	Unc5c
Klhdc10	5.11687e-36	0.32431	0.413	0.223	1.32711e-31	3	Klhdc10
Ptgis	2.07911e-50	0.323975	0.346	0.135	5.39237e-46	3	Ptgis
Irak1bp1	4.42079e-36	0.323695	0.587	0.381	1.14658e-31	3	Irak1bp1
Atp5e	1.55547e-52	0.323648	0.937	0.9	4.03427e-48	3	Atp5e
Srp14	4.62257e-45	0.323128	0.853	0.748	1.19891e-40	3	Srp14
Chn2	2.76148e-110	0.32294	0.276	0.046	7.16216e-106	3	Chn2
Smdt1	5.77196e-33	0.322306	0.827	0.705	1.49702e-28	3	Smdt1
Phactr2	6.50377e-46	0.322031	0.379	0.165	1.68682e-41	3	Phactr2
Hoxb5os	2.88266e-228	0.321511	0.244	0.007	7.47647e-224	3	Hoxb5os
Smim10l1	2.58249e-33	0.321448	0.59	0.39	6.69795e-29	3	Smim10l1
Rassf8	9.72519e-63	0.321268	0.319	0.101	2.52233e-58	3	Rassf8
Tmod3	8.52625e-30	0.320427	0.674	0.525	2.21137e-25	3	Tmod3
Actg1	2.1237e-65	0.319889	1	0.993	5.50804e-61	3	Actg1
Ets1	1.12365e-92	0.319817	0.351	0.086	2.9143e-88	3	Ets1
Lama2	2.58124e-103	0.318916	0.279	0.049	6.69469e-99	3	Lama2
Dhrs3	1.1907e-71	0.31879	0.303	0.082	3.0882e-67	3	Dhrs3
Rragd	1.17315e-31	0.318254	0.644	0.442	3.04269e-27	3	Rragd
Sdc1	6.49049e-47	0.318133	0.401	0.181	1.68337e-42	3	Sdc1
Sumo3	4.95344e-35	0.317843	0.794	0.632	1.28472e-30	3	Sumo3
Chd4	4.81982e-34	0.316888	0.861	0.79	1.25007e-29	3	Chd4
Flnc	7.5365e-83	0.316712	0.313	0.076	1.95467e-78	3	Flnc
Itm2a	2.84776e-35	0.316261	0.521	0.304	7.38595e-31	3	Itm2a
Aff3	2.36563e-177	0.314811	0.27	0.021	6.1355e-173	3	Aff3
Coro1c	2.046e-34	0.314271	0.481	0.287	5.30652e-30	3	Coro1c
Chodl	1.07784e-144	0.314163	0.133	0.001	2.79548e-140	3	Chodl
Atp2a2	3.54825e-27	0.314146	0.65	0.504	9.20273e-23	3	Atp2a2
Tppp3	3.66723e-100	0.314099	0.291	0.056	9.51134e-96	3	Tppp3
Cped1	1.73676e-146	0.314067	0.23	0.019	4.50446e-142	3	Cped1
Hnrnph3	5.76728e-30	0.313916	0.666	0.486	1.4958e-25	3	Hnrnph3
Ngfr	9.00704e-153	0.313907	0.209	0.013	2.33606e-148	3	Ngfr
Sntb2	2.68909e-32	0.313687	0.486	0.291	6.97443e-28	3	Sntb2
Zfp608	4.42495e-43	0.313494	0.426	0.203	1.14766e-38	3	Zfp608
Nfia	3.0777e-77	0.313305	0.294	0.073	7.98233e-73	3	Nfia
Ndufc1	7.01416e-37	0.312414	0.83	0.694	1.81919e-32	3	Ndufc1
Fstl1	8.79722e-41	0.311855	0.827	0.609	2.28165e-36	3	Fstl1
Serpinf1	7.23159e-182	0.311536	0.681	0.179	1.87559e-177	3	Serpinf1
Atp5f1	1.70823e-52	0.31146	0.934	0.911	4.43046e-48	3	Atp5f1
Nkd2	1.35322e-91	0.310863	0.226	0.036	3.5097e-87	3	Nkd2
Meis1	1.23419e-76	0.310725	0.339	0.095	3.20099e-72	3	Meis1
Idh2	2.52891e-36	0.310708	0.844	0.71	6.55898e-32	3	Idh2
Fibp	1.02776e-34	0.310509	0.541	0.336	2.6656e-30	3	Fibp
Birc51	3.54239e-08	0.309563	0.416	0.321	0.000918755	3	Birc5
Hotairm11	3.11439e-41	0.30932	0.46	0.226	8.07749e-37	3	Hotairm1
Ndufs7	5.68179e-30	0.308748	0.817	0.703	1.47363e-25	3	Ndufs7
Purb	3.92596e-28	0.307993	0.747	0.62	1.01824e-23	3	Purb
Phf6	1.41271e-59	0.307992	0.44	0.186	3.664e-55	3	Phf6
Rpap3	4.13256e-24	0.307847	0.381	0.227	1.07182e-19	3	Rpap3
Acsl3	3.55276e-15	0.307692	0.664	0.554	9.21444e-11	3	Acsl3
Gnai1	8.13464e-60	0.307566	0.323	0.106	2.1098e-55	3	Gnai1
Ankrd33b	1.09292e-62	0.307338	0.367	0.127	2.8346e-58	3	Ankrd33b
Hoxd9	6.08049e-154	0.30728	0.231	0.018	1.57704e-149	3	Hoxd9
Dact3	3.16492e-74	0.306854	0.35	0.104	8.20853e-70	3	Dact3
Otub1	3.71632e-32	0.306616	0.627	0.444	9.63865e-28	3	Otub1
Hoxb1	1.07798e-174	0.305675	0.217	0.01	2.79585e-170	3	Hoxb1
Efemp1	9.14303e-97	0.305126	0.22	0.032	2.37134e-92	3	Efemp1
Zfp5031	2.54046e-37	0.304556	0.609	0.354	6.58895e-33	3	Zfp503
Slc41a1	4.97551e-44	0.304552	0.356	0.155	1.29045e-39	3	Slc41a1
Zbtb20	2.51031e-31	0.304103	0.379	0.198	6.51074e-27	3	Zbtb20
Tgfbr1	6.92242e-34	0.303686	0.439	0.244	1.7954e-29	3	Tgfbr1
Gstm5	4.43203e-27	0.303653	0.591	0.411	1.14949e-22	3	Gstm5
Lrrn1	9.19112e-126	0.30338	0.229	0.024	2.38381e-121	3	Lrrn1
Hebp1	1.58854e-45	0.302683	0.481	0.236	4.12005e-41	3	Hebp1
Wnt5b	6.33594e-102	0.301934	0.286	0.054	1.64329e-97	3	Wnt5b
A830082K12Rik	1.32358e-189	0.301908	0.234	0.011	3.43285e-185	3	A830082K12Rik
Car11	3.97986e-96	0.301631	0.263	0.047	1.03222e-91	3	Car11
Timm17b	2.04459e-32	0.301403	0.63	0.436	5.30286e-28	3	Timm17b
Serbp1	1.48318e-57	0.300507	0.971	0.95	3.84679e-53	3	Serbp1
Cnn2	6.82271e-36	0.29875	0.474	0.255	1.76954e-31	3	Cnn2
Phf14	1.13162e-21	0.29872	0.727	0.605	2.93498e-17	3	Phf14
Acat1	6.65175e-36	0.298662	0.541	0.335	1.7252e-31	3	Acat1
Mpc1	5.53594e-48	0.29821	0.51	0.259	1.4358e-43	3	Mpc1
Arhgap291	8.04807e-20	0.298032	0.613	0.459	2.08735e-15	3	Arhgap29
2510009E07Rik	3.94908e-115	0.298025	0.281	0.045	1.02423e-110	3	2510009E07Rik
Erbin	9.03546e-27	0.297817	0.557	0.387	2.34344e-22	3	Erbin
Cul1	5.84429e-28	0.297813	0.787	0.651	1.51577e-23	3	Cul1
Tmem64	2.92249e-57	0.297764	0.35	0.13	7.57978e-53	3	Tmem64
Tenm3	9.70598e-98	0.297295	0.273	0.051	2.51734e-93	3	Tenm3
Mef2c	2.03566e-45	0.297251	0.136	0.026	5.27968e-41	3	Mef2c
Casp3	1.7774e-25	0.296965	0.499	0.336	4.60988e-21	3	Casp3
Pcdh10	6.64244e-175	0.29646	0.209	0.009	1.72278e-170	3	Pcdh10
Nt5dc2	3.73437e-26	0.295965	0.747	0.608	9.68546e-22	3	Nt5dc2
Trim44	2.16937e-31	0.295804	0.66	0.466	5.62647e-27	3	Trim44
Enpp2	3.16893e-83	0.2952	0.227	0.04	8.21894e-79	3	Enpp2
Ptk7	3.89525e-36	0.294951	0.479	0.272	1.01027e-31	3	Ptk7
Mtss1l	1.76624e-38	0.294895	0.386	0.185	4.58093e-34	3	Mtss1l
Yap1	8.54378e-24	0.293866	0.466	0.295	2.21591e-19	3	Yap1
Plch1	2.21225e-80	0.293794	0.256	0.054	5.7377e-76	3	Plch1
Rhobtb3	2.05995e-36	0.293693	0.596	0.391	5.34269e-32	3	Rhobtb3
Slc12a2	5.85788e-31	0.293477	0.434	0.247	1.5193e-26	3	Slc12a2
Farp1	6.11567e-47	0.293168	0.386	0.166	1.58616e-42	3	Farp1
Senp7	1.00344e-45	0.293132	0.424	0.201	2.60251e-41	3	Senp7
Mertk	7.047e-170	0.29306	0.253	0.019	1.82771e-165	3	Mertk
Myo18a	4.39544e-41	0.293011	0.363	0.165	1.14e-36	3	Myo18a
Chchd2	7.19903e-48	0.292556	0.951	0.898	1.86714e-43	3	Chchd2
Sash1	2.01145e-42	0.292292	0.47	0.25	5.2169e-38	3	Sash1
Pfn1	6.69245e-40	0.292267	0.917	0.86	1.73575e-35	3	Pfn1
Trappc1	1.09544e-28	0.292212	0.661	0.493	2.84112e-24	3	Trappc1
Commd1	2.42053e-23	0.291959	0.68	0.564	6.27788e-19	3	Commd1
Zadh2	4.88281e-91	0.29187	0.339	0.085	1.26641e-86	3	Zadh2
Plekhh2	2.42731e-102	0.291468	0.264	0.046	6.29546e-98	3	Plekhh2
Lum	4.32474e-51	0.291442	0.119	0.017	1.12167e-46	3	Lum
Hmgb11	1.06272e-25	0.291313	0.64	0.479	2.75627e-21	3	Hmgb1
Gm42992	1.22909e-63	0.29005	0.289	0.083	3.18776e-59	3	Gm42992
Top1	1.60202e-28	0.289595	0.861	0.77	4.15501e-24	3	Top1
Hsbp1	9.83156e-38	0.289475	0.896	0.8	2.54991e-33	3	Hsbp1
Mrln	4.62011e-213	0.289211	0.207	0.003	1.19827e-208	3	Mrln
Hist1h4i	1.33167e-15	0.288018	0.224	0.121	3.45381e-11	3	Hist1h4i
Rbx1	1.95854e-38	0.287999	0.903	0.834	5.07968e-34	3	Rbx1
Runx1t1	8.83759e-128	0.28728	0.236	0.026	2.29212e-123	3	Runx1t1
Rbm3	2.62552e-42	0.286343	0.944	0.909	6.80954e-38	3	Rbm3
A530083M17Rik	4.88566e-127	0.286312	0.227	0.024	1.26714e-122	3	A530083M17Rik
Epha3	1.61321e-189	0.285479	0.197	0.005	4.18403e-185	3	Epha3
Rtl8a	1.5672e-75	0.285313	0.299	0.078	4.0647e-71	3	Rtl8a
Rgma	1.01301e-52	0.285249	0.349	0.131	2.62735e-48	3	Rgma
Pag1	5.53082e-172	0.285218	0.23	0.014	1.43447e-167	3	Pag1
Ptbp2	3.791e-24	0.285129	0.559	0.39	9.83235e-20	3	Ptbp2
Ndufs4	2.23791e-35	0.284992	0.851	0.74	5.80423e-31	3	Ndufs4
Pdgfrb	1.58826e-102	0.283999	0.279	0.05	4.1193e-98	3	Pdgfrb
Nhsl1	1.90679e-43	0.283858	0.334	0.14	4.94544e-39	3	Nhsl1
Ndufb8	1.31534e-29	0.283354	0.831	0.721	3.41148e-25	3	Ndufb8
Pard6g	7.51437e-46	0.283155	0.377	0.164	1.94893e-41	3	Pard6g
Dzip3	2.96883e-27	0.283018	0.501	0.317	7.69996e-23	3	Dzip3
Tubb2a	2.04502e-32	0.282555	0.264	0.111	5.30396e-28	3	Tubb2a
Selenow	1.47692e-47	0.281895	0.949	0.909	3.83053e-43	3	Selenow
Ddah2	6.50804e-35	0.281634	0.841	0.695	1.68792e-30	3	Ddah2
Srpk2	1.75469e-25	0.281403	0.679	0.518	4.55097e-21	3	Srpk2
Tma7	1.3373e-37	0.280739	0.936	0.831	3.46842e-33	3	Tma7
Dnajc1	2.22987e-33	0.280636	0.673	0.473	5.78338e-29	3	Dnajc1
Ap2m1	8.85823e-30	0.280619	0.629	0.446	2.29747e-25	3	Ap2m1
Plgrkt	2.04039e-36	0.280099	0.46	0.255	5.29195e-32	3	Plgrkt
Snai1	6.41106e-94	0.279532	0.271	0.052	1.66277e-89	3	Snai1
Myl6	7.12726e-31	0.278491	0.869	0.774	1.84853e-26	3	Myl6
Sumo2	1.82954e-49	0.278455	0.954	0.931	4.7451e-45	3	Sumo2
Sec11a	4.92172e-27	0.277501	0.849	0.774	1.2765e-22	3	Sec11a
Psma4	1.16584e-29	0.277232	0.85	0.758	3.02373e-25	3	Psma4
Jund	1.02014e-21	0.277193	0.83	0.746	2.64583e-17	3	Jund
Cetn3	3.39661e-24	0.277153	0.739	0.603	8.80945e-20	3	Cetn3
Kif3a	2.21178e-22	0.277115	0.61	0.446	5.73648e-18	3	Kif3a
Atf7ip	2.89521e-27	0.27696	0.514	0.335	7.50901e-23	3	Atf7ip
Nsd1	6.26038e-22	0.276852	0.791	0.672	1.62369e-17	3	Nsd1
Nab1	3.12007e-62	0.276345	0.313	0.098	8.09222e-58	3	Nab1
Meox2	3.55279e-229	0.275983	0.206	0.001	9.21452e-225	3	Meox2
Chchd1	4.22517e-29	0.275953	0.837	0.726	1.09584e-24	3	Chchd1
Zfp422	3.68078e-26	0.275085	0.489	0.308	9.54647e-22	3	Zfp422
Agtrap	1.31222e-34	0.274941	0.443	0.246	3.40338e-30	3	Agtrap
Gnb2	1.45201e-33	0.274862	0.891	0.805	3.76595e-29	3	Gnb2
Zfp536	6.67558e-226	0.274767	0.239	0.006	1.73138e-221	3	Zfp536
Ilk	1.33909e-30	0.274645	0.46	0.269	3.47306e-26	3	Ilk
Cbln2	1.23715e-192	0.273454	0.181	0.002	3.20867e-188	3	Cbln2
Dpysl2	8.85429e-39	0.27337	0.503	0.273	2.29645e-34	3	Dpysl2
Sept7	1.70511e-30	0.273224	0.876	0.813	4.42237e-26	3	Sept7
Ubap2l	1.6357e-26	0.272682	0.826	0.736	4.24235e-22	3	Ubap2l
Idh1	1.62248e-32	0.27258	0.463	0.266	4.20806e-28	3	Idh1
Elovl4	6.39536e-73	0.272319	0.316	0.086	1.6587e-68	3	Elovl4
Pde4d	2.76907e-94	0.272117	0.297	0.064	7.18187e-90	3	Pde4d
Map4k4	8.77007e-31	0.271968	0.86	0.758	2.27461e-26	3	Map4k4
Trps1	1.06347e-55	0.271784	0.326	0.112	2.75822e-51	3	Trps1
Arhgef25	2.22927e-38	0.270068	0.386	0.184	5.78182e-34	3	Arhgef25
Cox19	5.3334e-38	0.269719	0.489	0.278	1.38327e-33	3	Cox19
Cox6a1	5.7363e-30	0.269495	0.81	0.674	1.48777e-25	3	Cox6a1
Pbrm1	2.84833e-28	0.269285	0.82	0.707	7.38744e-24	3	Pbrm1
Wnk4	2.29962e-60	0.269282	0.3	0.091	5.96429e-56	3	Wnk4
Tra2a	1.93557e-24	0.268866	0.829	0.748	5.0201e-20	3	Tra2a
Eif4g2	1.32869e-29	0.268445	0.934	0.861	3.44608e-25	3	Eif4g2
Traf3ip2	3.05106e-82	0.268331	0.246	0.049	7.91323e-78	3	Traf3ip2
2210016F16Rik	1.90565e-32	0.268221	0.434	0.244	4.9425e-28	3	2210016F16Rik
Adprh	9.43157e-26	0.268017	0.667	0.5	2.44617e-21	3	Adprh
Dcun1d5	1.58895e-24	0.267686	0.68	0.533	4.1211e-20	3	Dcun1d5
Fus	2.58847e-24	0.267339	0.844	0.736	6.71346e-20	3	Fus
Sdhb	3.82307e-22	0.26728	0.65	0.511	9.91551e-18	3	Sdhb
Hoxb5	1.01353e-176	0.265869	0.196	0.006	2.6287e-172	3	Hoxb5
Dchs1	7.17511e-113	0.265657	0.249	0.034	1.86094e-108	3	Dchs1
Wnt6	6.47079e-66	0.265631	0.179	0.031	1.67826e-61	3	Wnt6
Jpt11	1.34004e-17	0.265437	0.761	0.643	3.47554e-13	3	Jpt1
Atp6v1e1	2.18145e-21	0.265126	0.714	0.59	5.6578e-17	3	Atp6v1e1
Vamp8	9.93279e-20	0.264792	0.659	0.502	2.57617e-15	3	Vamp8
Ptgfrn	1.00566e-26	0.264322	0.297	0.15	2.60829e-22	3	Ptgfrn
Dapp1	2.19661e-88	0.26416	0.231	0.04	5.69713e-84	3	Dapp1
Tpst1	1.58197e-34	0.263896	0.293	0.128	4.10301e-30	3	Tpst1
Smarcd3	1.39962e-130	0.263289	0.249	0.028	3.63005e-126	3	Smarcd3
Svbp	9.19666e-26	0.262916	0.594	0.421	2.38525e-21	3	Svbp
Aspscr1	2.3636e-24	0.262572	0.439	0.271	6.13022e-20	3	Aspscr1
Sat2	4.0995e-78	0.262119	0.269	0.061	1.06325e-73	3	Sat2
Gng2	5.90679e-47	0.261616	0.527	0.263	1.53198e-42	3	Gng2
Prkar2a	6.13687e-28	0.261439	0.446	0.268	1.59166e-23	3	Prkar2a
Zfp397	9.18002e-20	0.261349	0.54	0.385	2.38093e-15	3	Zfp397
Smarca1	3.81951e-62	0.261112	0.32	0.1	9.90627e-58	3	Smarca1
Nedd8	7.49865e-31	0.26105	0.917	0.852	1.94485e-26	3	Nedd8
Rasl11b	6.22207e-73	0.260965	0.251	0.057	1.61376e-68	3	Rasl11b
Mef2a	4.20599e-19	0.260641	0.504	0.353	1.09086e-14	3	Mef2a
Gsdme	1.28084e-42	0.26061	0.283	0.106	3.32198e-38	3	Gsdme
[truncated: 2,415 more rows]
