# Supplementary material for: Transcriptional profiling of mESC-derived tendon and fibrocartilage cell fate switch
Source: Nat Commun. 2021 Jul 9;12:4208. doi: 10.1038/s41467-021-24535-5 (PMC8270956; doi:10.1038/s41467-021-24535-5)
Supplement: Supplementary file 7 — Supplementary Data 4 [file 41467_2021_24535_MOESM7_ESM.csv]

Supplementary dataset 4: Genes comprising fate-independent and fate-dependent modules identified from RNA sequencing of tendon and fibrocartilage differentiation trajectories
Adjusted p values were calculated based on general linear model and negative binomial distribution fits followed by likelihood ratio testing.
Trajectory Independent Module				Tendon Specific Modules
Module 1	Module 2	Module 3	Module 4	Module 5	Module 6	Module 7	Module 8
Pax1	Tph1	Ct55	Ano1	Gm20767	Aqp3	Vrtn	Chad
Add2	Sv2c	Sp5	Tmem178	Gm8300	Kcnk4	Map7d3	Otud7a
Ttc6	Egr3	Tfcp2l1	Pdyn	Pramef25	Hal	Mt3	Plscr4
Synpo2	Rab37	Slc30a2	Ecscr	Usp17le	Lefty1	Trp63	A830012C17Rik
Hs3st6	Sec14l2	Adgrg5	Ebf2	Zscan4b	Tle6	Spta1	Dlx1
Atcay	Adgrg6	Myh13	Lrp4	Zscan4-ps3	Myo1f	Pim2	Evx1
Nkx3-2	Ffar4	Notumos	Mmp25	Gm21542	Nphs1	Enpp2	Sostdc1
Cplx2	Cmtm8	Cnga4	Foxs1	2810459M11Rik	Igsf23	Rsph1	Clstn2
Cdk5r2	Mecom	Khdc1c	Krt6a	Prph	Actn3	Kcnh3	Fam163b
Zfhx4	Prkch	Dmgdh	Myct1	Gm21037	Foxn4	Plcxd1	Pappa2
Meox1	Arap3	Pdzrn4	Depp1	Dlx3	Gm12463	Plch2	Ndnf
Adora1	Dusp26	Tbx6	Nnat	Gm7957	Aard	Pou3f1	Col9a3
Ptprd	Adgrl4	Foxb1	Gdpd5	BB287469	Misp3	Slc6a15	Crispld1
Pik3r3	Samsn1	Tnfrsf19	Gm49980	Sycp1	Porcn	Krt6a	Dlx2
Six1	BC106179	Rasgrp1	Camk1g	Gm12794	Folr1	Atp6v0a4	Chst1
Efnb2	D030007L05Rik	Calb2	Acta1	Hoxa1	Aurkc	Ascl2	Unc5d
Sv2a	Gata3	Pgc	Fzd8	Gm4971	1700029P11Rik	Calca	Ppp1r1a
Tmeff2	Scn7a	Khdc1a	Tfpi2	Zscan4a	Gbx2	Dnmt3b	Evx1os
Itih2	Slc34a2	Krt23	Adamts19	Gm13078	Gm17657	Kcnh8	Capn6
Mef2c	Nos3	Htr5a	Nrp1	Izumo1r	Srms	Glod5	Dlx5
Pdgfrb	Mmp9	Wnt6	Mmp28	Clgn	Prrt3	Foxi3	Bmp5
Gypc	Irs4	Nr5a2	Emcn	Kcnj12	Gjb1		Tceal3
Tgfb1i1	Lpar3	Obox6	Frem1	Gm4027	D130058E05Rik		Col11a2
Trib2	Stk32a	Srarp	Ano5	1700031F05Rik	Fam25c		Col9a1
Dnm3os	Coch	Gm45889	Flrt2	Usp17lb	Tcp11		Syne3
Syt12	Sema6d	Trpm1	Rufy4	Tex11	Col6a5		Col2a1
Gpsm1	Slc35g2	Btla	Cyp26a1	Zscan4d			Rtl3
B3galt5	Kcne3	Ido2	Cdh5	Gm5662			Gm5127
Ebf1	Sez6l	Gad1	Cnih3	Zscan4f			Zfp648
Rin3	Sox18	Cdx2	Heyl	Gm16478			Adamtsl2
Mxd4	Hsd11b2	Sptlc3	Cped1	Zscan4-ps2			Stk26
Col3a1	Cltrn	Pglyrp1	Nol4l	Wt1			Gsg1l
Trpc3	Lce1f	Dmrt2	5330416C01Rik	Gm21319			Ntng1
Nr2f2	Shisa9	Epp13	Aff2	Gm18336			Jph4
Pcdhgb6	Pcdh12	Fzd10	Eya2	Zfyve28			Pianp
Col9a1	Cldn8	Axin2	Pcdh1	Insm1			Dync1i1
Tulp1	Gckr	Bhmt2	Grb10	Gm2016			Pcp4
Foxp4	Slc38a5	Cfap61	Clca2	Zscan4e			Nptx1
Egflam	Kcnmb1	Nkx1-2	Cygb	Ptprz1			Col25a1
Pxdn	Sox5		Tmem204	Piwil4			Itm2a
Gm17396	Cer1		Icam2	Zscan4-ps1			Pdcd1
Fam210b	Tnik		Tspan7	Pax6			Gm19385
Galnt4	Ramp2		Prrx2	Gm8332			Susd5
Prkg1	F2rl3		Stab1	Gm6803			Ccdc187
Col26a1	Fam107a		Ldb2	Gm14569			Aqp1
St8sia1	Kcnj5		Stxbp5l	Kdm4dl			Trpv4
Ppp1r3d	Lrrc55		Ypel2	Catsperz			Sox6
Klhl6	Rgs8		Apba2	Gm13119			Acan
Shisa2	Corin		Lmcd1	Usp17lc			Fam57b
Negr1	Itih5		Ube2ql1	Usp17la			Acot11
Limch1	Abca9		Capn6	Zscan4c			Pde1a
Cdh10	Pcdh10		Fgd5	Stra8			Itgbl1
Mmrn1	Klhl4		Spock3				Fmod
Hspa12b	Foxa1		Nap1l2				Vstm2a
Nox4	Sema3g		Plvap				Thbs4
1700018A04Rik	Rfx6		Tnnt3				Col9a2
Foxp2	Hesx1		Tie1				Krt17
Mxra7	Rasd1		Gpr149				Ccdc60
Adora2a	C430049B03Rik		Ccm2l				Gper1
Rcsd1	Dll4		Bpifa1				Smoc2
Pear1	Myh7		Mmp16				Matn4
Dlx2	Spin2c		Gimap6				Fgf15
Sall2	Itih3		Kcne1l				Lrrc75b
Pcdh9	Flt1		Tgfbi				Adamts20
Mdfi	Kcnb2		Cldn11				Sorcs1
Hlx	Tal1		Meox2				Clec3a
Ubash3b	Reg4		Ucma				Alx4
Fli1	Trpc6		Foxl1				Scrg1
Sobp	Vill		Cd40				Chrdl1
Pax9	Npffr1		Rbfox1				Gm26633
Jakmip2	Gpr37		Hey2				Fzd9
St3gal5	Robo4		Fam155a				Penk
Trim62	Pi16		Gja5				Sec16b
Cnn2	Cd93		Gng11				Prelp
Stard13	Mmrn2		Slc2a13
Pcdhb2	Cldn23		Prox1
St3gal1	Rnaset2a		Sox9
Pcdh18	Myog		Gimap4
Foxd1	Pga5		Vash1
Pknox2	Gm38655		Esm1
Rhoj	Sfrp5
Nes	Clic6
Pcdh17	Apoa1
Sema3f	Kdr
Plekhh2	Ttr
Cdh6	Adgra1
Slc5a7	Rasgrp3
Adgrg3	Per2
Scx	Ccdc154
Chsy3	Car4
Crmp1	Olfml2a
Slc43a3
Pnmal2
Spon2
Jph4
Hic1
Ednra
Sema6a
Adgrf5
Cldn1
Synpo
Nhsl2
6330403K07Rik
Fam171a2
Arhgef40
Dbn1
Bcl11a
P2ry1
Samd5
Megf10
Pdgfb
Fndc4
Gm10643
C630043F03Rik
Lrp2
Lbp
