# Supplementary material for: Transcriptional profiling of mESC-derived tendon and fibrocartilage cell fate switch
Source: Nat Commun. 2021 Jul 9;12:4208. doi: 10.1038/s41467-021-24535-5 (PMC8270956; doi:10.1038/s41467-021-24535-5)
Supplement: Supplementary file 9 — Source Data File [file 41467_2021_24535_MOESM9_ESM.xlsx]

## Sheet: Fig 1e
Fig 1e	ScxGFP	FGF	FGF+SB	TGFb	SAG	TGFb+SAG
		36.49	12.12	51.2	76.23	79.2
		30.13	27.5	79.4	78.21	88.69
		48.5	8.98	81.27	74.67	92.01
		48.2	8.6	73.46	75.03	90.75

## Sheet: Fig 1g
Condition	GADPH	Scx	Mkx	Tnmd	Sox9	Col2a1
High	1	1535.91	65.1122	1815.59	0.444837	29.3941
High	1	576.315	130.001	1588.34	23.7927	55.6407
High	1	486.524	125.318	931.507	26.5157	46.7591
High	1	124.813	117.821	1416.18	39.3174	50.7174
High	1	1020.55	321.024	2171.67	106.431	186.017
High	1	1232.72	250.194	1492.03	63.9165	218.801
Low	1	108.515	91.3897	973.529	15.4457	16.1294
Low	1	98.74	108.681	1051.49	11.1642	19.9327
Low	1	491.015	186.696	1228.93	52.708	86.4051
Low	1	123.645	165.792	1000.86	44.9123	33.4051
Low	1	124.986	110.483	929.509	25.8433	27.8164
Low	1	163.86	132.765	1486.6	41.9912	44.4062

## Sheet: Fig 3h
Fig 3h	ScxGFP	Base	CD1530	AGN 193109
		95.76	91.9	96.48
		95.02	92.08	96.28
		94.53	91.84	95.66
		89.18	85.86	87.66
		89.03	86.25	87.49
		89.8	84.96	86.77

## Sheet: Fig 3i
condition	GADPH	Scx	Mkx	Tnmd	Sox9	Col2a1	Mtn4	Col11a1	Pax1	Acan
CD1530	1
CD1530	1	16.8496	0.0261736	53.0941	1.47333	0.367827	1.80925	0.801014	0.610502	0.655878
CD1530	1	20.1795	0.0343715	57.4088	1.48799	0.498952	3.03761	0.991711	0.682867	0.745842
CD1530	1	22.0046	0.0624417	40.3566	1.82932	1.10875	5.85931	1.39051	0.860897	1.17134
CD1530	1	19.7324	0.039661	51.2222	1.33674	0.657504	3.11823	1.06893	0.748105	0.774924
CD1530	1	18.0894	0.0416809	33.3236	1.13542	0.692328	4.97663	1.17599	0.727043	0.910629
AGN 193109	1	22.4414	0.0123337	69.3399	7.51401	3.76196	129.417	7.32068	2.81021	4.22505
AGN 193109	1	29.7545	0.0136121	61.9229	5.85047	1.60874	160.496	7.31212	2.61158	4.03682
AGN 193109	1	19.1206	0.0150052	86.8148	6.33801	4.56833	103.267	7.84165	3.32065	4.51958
AGN 193109	1	16.7521	0.00918226	72.3681	2.41033	0.592903	50.5457	3.34237	1.35159	2.00247
AGN 193109	1	66.2085	0.0376961	18.9144	3.26393	6.95709	165.032	14.6264	6.52119	6.89276
AGN 193109	1
Base	1	15.0878	0.022979	65.2918	5.26029	5.84644	88.3318	5.63368	2.25087	3.35619
Base	1	5.70515	0.0173845	10.835	3.42156	1.71233	5.1502	1.51128	1.00428	0.908139
Base	1	5.37019	0.0142537	8.94325	3.99352	1.26965	5.04371	1.42933	0.938844	0.865943
Base	1	17.1467	0.02661	37.8058	2.93273	2.80369	93.8229	5.46647	2.1192	3.25725
Base	1	31.817	0.023555	40.3594	6.21597	4.28806		5.416	2.09009	3.53282
Base	1	16.4003	0.00583758	16.7934	2.40569	1.10871		2.24639	0.760438	1.26212

## Sheet: Fig 6b
Fig 6b	Construct Width
		AGN 193109	AGN 193109	AGN 193109	AGN 193109	CD1530	CD1530	CD1530	CD1530
	d4	0.333	0.341	0.254	0.429	0.369	0.41	0.402	0.41
	d11	0.104	0.103	0.076	0.09	0.115	0.131	0.115	0.14

## Sheet: Fig 6c
Fig 6c	SHG	Acellular	AGN 193109	CD1530
		0.27	7.16	12.02
		0.24	8.42	10.57
		0.28	5	12.11
			14.06	12.67

## Sheet: Fig 6f
Fig 6f	Col2	AGNv193109	CD1530
		0.269992	0.0140964
		0.428053	0.00379441
		0.231404	0.000975134

## Sheet: Fig 7d
Fig 7d	Construct Width
		AGN 193109	AGN 193109	AGN 193109	AGN 193109	AGN 193109	AGN 193109	AGN 193109	AGN 193109	AGN 193109	AGN 193109	AGN 193109	AGN 193109	CD1530	CD1530	CD1530	CD1530	CD1530	CD1530	CD1530	CD1530	CD1530	CD1530	CD1530	CD1530
	d4	0.188	0.175	0.181	0.169	0.226	0.206	0.192	0.233	0.195	0.182	0.202	0.221	0.258	0.174	0.205	0.213	0.228	0.244	0.244	0.212	0.176	0.191	0.191	0.252
	d11	0.081	0.086	0.099	0.077	0.094	0.103	0.076	0.112	0.085	0.081	0.093	0.077	0.073	0.068	0.063	0.073	0.093	0.078	0.083	0.073	0.077	0.061	0.062	0.061

## Sheet: Fig 7e
								Fig 7e		Bioreactor strain input
										10	5.72161	7.31404	6.01626
										5	3.12677	3.42228	3.72066
										2	1.63449	1.60543	1.30475
										15	9.10047	10.0424	8.73857
										8	5.94429	5.60368	4.4899

## Sheet: Fig 7f
Fig 7f	Yap1 CD1530	0	0.05	0.1		Wwtr1 CD1530	0	0.05	0.1		Trpv4 CD1530	0	0.05	0.1		Mrtfa CD1530	0	0.05	0.1
		3.69	2.84	5.13			14.79	20.22	63.58			18.76	23.02	8.01			7.13	5.02	21
		4.88	3.98	3.95			26.75	36.2	19.22			15.69	10.29	23.26			10.09	9.1	8.22
		3.34	3.88	5.85			15.62	25.95	51.32			17.71	18.97	14.81			7.13	8.13	17.45
		5.13	2.66	7.58			35.33	37.3	108.86			19.74	35.53	4.45			12.76	11.04	17.99
	Yap1 AGN 193109	0	0.05	0.1		Wwtr1 AGN 193109	0	0.05	0.1		Trpv4 AGN 193109	0	0.05	0.1		Mrtfa AGN 193109	0	0.05	0.1
		1.11	1.66	1.66			3.44	3.91	6.1			2.98	5.09	9.42			1.72	1.3	2.57
		1.22	2.08	1.96			2.76	2.96	5.88			4.55	6.72	3.9			1.57	1.71	2.96
		1.94	1.72	2.28			9.48*	2.8	4.94			2.59	2.83	5.64			1.44	1.67	3.58
		1.11	1.47	2.2			1.45	2.12	5.13			2.69	3.19	5.93				1.07	4.12
							* outlier

[truncated: 9 more sheets: Supp Fig 1b, Supp Fig 2c, Supp Fig 5c, Supp Fig 6, Supp Fig 9b , Supp Fig 10c, Supp Fig 11b, Supp Fig 11c, Supp Fig 11d]
